# Supplementary material for: Bacteriophage-Mediated Perturbation of Defined Bacterial Communities in an In Vitro Model of the Human Gut
Source: Microbiol Spectr. 2022 May 31;10(3):e01135-22. doi: 10.1128/spectrum.01135-22 (PMC9241613; doi:10.1128/spectrum.01135-22)
Supplement: Supplemental file 1 — Supplemental material. Download spectrum.01135-22-s0001.xlsx, XLSX file, 0.02 MB [file spectrum.01135-22-s0001.xlsx]

## Sheet: Sheet1
		1-14-pre_S1	1-14-1_S2	1-14-3_S3	1-14-6_S4	1-14-12_S5	1-15AM	1-16AM	1-17AM	1-18AM	1-19AM	1-20AM	1-21AM	1-28_S13	1-35_S14	2-14-pre_S15	2-14-1_S16	2-14-3_S17	2-14-6_S18	2-14-12_S19	2-15AM	2-16AM	2-17AM	2-18AM	2-19AM	2-20AM	2-21AM	2-28_S13	2-35_S14	2-35-rep	3-14-pre_S15	3-14-1_S16	3-14-3_S17	3-14-6_S18	3-14-12_S19	3-15AM	3-16AM	3-17AM	3-18AM	3-19AM	3-20AM	3-21AM	3-28_S13	3-35_S14	3-35-rep	4-14-pre_S15	4-14-1_S16	4-14-3_S17	4-14-6_S18
Nucleotide Distr	Adenine (A)	191052	145953	138897	111311	114762	135089	151182	119236	76370	85487	78922	75106	24926	113381	229890	309799	163031	130436	228714	130044	94716	238093	44067	76858	136948	107208	110765	115142	117835	214407	138400	145177	139261	122518	134094	125581	147294	155906	206478	913311	320056	165712	354507	383823	178861	153918	169247	131173
	Cytosine (C)	164352	130106	122052	95890	101322	114173	131060	110975	74661	77579	70817	65841	19818	99908	199233	265550	137167	112607	197379	110062	78735	188563	39230	66802	106359	89582	89413	94633	95375	215383	126458	124328	118523	105392	112980	111049	122851	138204	186390	924219	305211	146681	326484	361829	164241	146748	150076	117259
	Guanine (G)	165496	133296	122609	100311	103445	119473	134623	105588	70536	77492	70419	66863	20258	100617	202241	265663	143421	115409	198560	109792	77109	192429	38190	66190	110836	91961	92227	96771	96140	213256	122463	127689	120890	106765	117012	113532	129431	140463	189701	938715	309304	151306	333575	357622	166418	142953	156916	116591
	Thymine (T)	188800	150515	135902	106154	116884	126351	145311	123780	83870	86409	82037	73955	22741	113188	227925	314748	156164	130755	230103	130903	97743	235824	49499	81906	130144	111862	107814	111656	113391	225499	145681	144649	132393	119767	126855	127270	137821	158401	209820	913151	327842	160480	351252	393267	180766	161364	163180	128842
Contig Measurements	N75 Length	396	487	475	509	453	466	493	478	596	526	378	420	450	437	400	403	465	490	411	474	467	297	766	591	379	419	399	399	393	363	503	516	502	520	437	385	457	386	405	392	371	428	355	344	401	374	405	439
	N50 Length	822	1259	1156	1307	985	1225	1471	1659	2109	1665	736	1023	11438	775	777	942	936	961	803	993	1293	375	2884	1639	709	727	697	772	733	537	1742	1964	1641	1879	1202	808	1223	710	712	551	522	1164	486	460	714	629	949	1322
	N25 Length	3790	6681	6427	9880	8536	9461	7967	14486	12702	7967	6365	3105	16122	1916	3111	3990	2872	2387	2536	5204	4449	580	14926	6346	4860	3769	2978	9975	4782	2439	13779	15246	11313	7430	10130	5414	8333	2688	3088	870	1759	4959	1174	1007	3260	2688	5499	7919
	Minimum Length	173	116	191	202	118	147	117	185	199	176	162	184	185	144	151	150	186	157	111	147	141	130	158	134	151	127	149	199	200	118	148	190	150	151	170	163	143	192	205	151	161	187	103	149	149	181	120	149
	Maximum Length	24307	46139	35189	25120	28320	35121	27906	43715	17879	19497	17439	17435	17556	17550	24202	24244	24223	17414	18429	19660	23814	10980	17395	17531	17516	34455	17429	24205	25184	34780	49109	35909	35190	22155	30870	39915	52563	52607	42807	29746	50205	22151	22076	22247	35893	35941	23153	44424
	Average Length	673	853	807	876	772	828	866	870	1042	906	651	726	877	676	662	702	732	763	676	777	810	399	1155	960	643	686	637	692	657	560	908	941	878	900	773	665	808	638	664	537	563	763	518	494	659	614	713	791
	Count	1055	656	644	472	565	598	649	528	293	361	464	388	100	632	1299	1647	819	641	1264	619	430	2140	148	304	753	584	628	604	643	1551	587	576	582	505	635	718	665	930	1194	6869	2243	818	2639	3029	1047	986	897	624
	Total bp	709700	559870	519460	413666	436413	495086	562176	459579	305437	326967	302195	281765	87743	427094	859289	1155760	599783	489207	854756	480801	348303	854909	170986	291756	484287	400613	400219	418202	422741	868545	533002	541843	511067	454442	490941	477432	537397	592974	792389	3689396	1262413	624179	1365818	1496541	690286	604983	639419	493865
Summary Statistics	Reads	446078	358090	374794	286382	287436	361838	221436	286522	241766	298796	246196	573566	759658	420326	764272	577690	469538	322308	493422	417218	404214	268050	195038	521370	598282	613900	571264	581152	564434	554884	458062	418422	576396	263428	374480	467766	685424	419240	539412	449520	603820	457850	487756	647080	643352	394012	540484	489434
	Matched	401442	333544	347603	269096	262815	342224	197374	268284	230894	282079	222721	550731	739764	398352	719875	533543	442798	305505	460174	401071	387026	234235	187714	505488	560062	576975	530605	539404	532836	520612	440090	397782	557257	246205	351587	441842	662414	395056	511105	391477	562452	434259	447044	603804	613717	365530	516630	464976
	Not matched	44636	24546	27191	17286	24621	19614	24062	18238	10872	16717	23475	22835	19894	21974	44397	44147	26740	16803	33248	16147	17188	33815	7324	15882	38220	36925	40659	41748	31598	34272	17972	20640	19139	17223	22893	25924	23010	24184	28307	58043	41368	23591	40712	43276	29635	28482	23854	24458
	Contigs	1055	656	644	472	565	598	649	528	293	361	464	388	100	632	1299	1647	819	641	1264	619	430	2140	148	304	753	584	628	604	643	1551	587	576	582	505	635	718	665	930	1194	6869	2243	818	2639	3029	1047	986	897	624
	Reads Avg Length	148.06	148.66	147.19	147.94	148.5	148.03	146.91	145.78	148.63	147.06	147.1	147.95	148.13	146.23	147.74	148.39	145.59	148.64	148.62	148.78	145.66	143.06	147.35	148.75	148.23	148.75	147.5	148.31	147.83	145.28	147.43	147.82	147.35	146.02	147.18	147.09	147.83	145.44	148.91	148.18	147.22	147.86	148	147.28	148.08	146.36	147.57	147.59
	Matched Avg Length	148.12	148.68	147.2	147.94	148.53	148.03	146.94	145.81	148.64	147.05	147.1	147.94	148.14	146.26	147.74	148.42	145.57	148.65	148.64	148.78	145.68	143.05	147.35	148.76	148.25	148.76	147.53	148.32	147.84	145.32	147.44	147.82	147.35	146.04	147.22	147.11	147.83	145.47	148.93	148.29	147.29	147.88	148.07	147.36	148.1	146.42	147.59	147.61
	Not Matched Avg Length	147.56	148.38	147.01	147.93	148.22	148.12	146.62	145.47	148.37	147.19	147.12	148.1	147.77	145.69	147.65	148.07	145.95	148.39	148.45	148.66	145.23	143.16	147.24	148.48	147.97	148.51	147.16	148.12	147.61	144.66	147.32	147.63	147.41	145.77	146.7	146.77	147.91	144.91	148.44	147.44	146.35	147.48	147.16	146.18	147.7	145.62	147.2	147.12
	Contig Avg length	672	853	806	876	772	827	866	870	1042	905	651	726	877	675	661	701	732	763	676	776	810	399	1155	959	643	685	637	692	657	559	908	940	878	899	773	664	808	637	663	537	562	763	517	494	659	613	712	791
	% Matched	0.899937	0.931453	0.927451	0.93964	0.914343	0.945793	0.891337	0.936347	0.955031	0.944052	0.904649	0.960188	0.973812	0.947722	0.941909	0.92358	0.94305	0.947867	0.932618	0.961298	0.957478	0.873848	0.962448	0.969538	0.936117	0.939852	0.928826	0.928163	0.944018	0.938236	0.960765	0.950672	0.966795	0.93462	0.938867	0.944579	0.96643	0.942315	0.947522	0.870878	0.93149	0.948474	0.916532	0.933121	0.953937	0.927713	0.955865	0.950028
	Avg % matched	0.939678
	Std% matched	0.0217434
	#Contigs	1001.32
	Std#Contigs	988.739
	LengthContigs	740.492
	StdLength	137.565
[truncated: 14 more columns]
