# Supplementary material for: Bacteriophage-Mediated Perturbation of Defined Bacterial Communities in an In Vitro Model of the Human Gut
Source: Microbiol Spectr. 2022 May 31;10(3):e01135-22. doi: 10.1128/spectrum.01135-22 (PMC9241613; doi:10.1128/spectrum.01135-22)
Supplement: Supplemental file 2 — Supplemental material. Download spectrum.01135-22-s0002.xlsx, XLSX file, 0.01 MB [file spectrum.01135-22-s0002.xlsx]

## Sheet: D5PEG Contig BLAST Results
Contig Name	Query Length	top phage BLAST result	Max Score	Total Score	Query Coverage	E value	Percent Identity	Accession Length	Accession	Putative Host Bacteria
D5PEG-A	48901	TPA: Myoviridae sp. isolate ctBgg2, partial genome	56176	88036	0.99	0	0.9904	50101	BK029986.1	Bacteroides (99.01% Percent Identity, 99% Query coverage to Bacteroides xylanisolvens strain CL11T00C41 chromosome, complete genome, Accession CP072212.1)
D5PEG-B	12637	TPA: Myoviridae sp. isolate ctEqC2, partial genome	19632	23622	0.99	0	1	49686	BK058616.1	Enterocloster/Clostridium (80.10% Percent Identity, 29% Query coverage to Enterocloster bolteae strain CBBP-2 chromosome, complete genome Accession CP053229.1)
D5PEG-C	35876	TPA: Myoviridae sp. isolate ctEqC2, partial genome	50285	66316	0.99	0	1	49686	BK058616.1	Enterocloster/Clostridium (84.22% Percent Identity, 49% Query coverage to Enterocloster bolteae strain CBBP-2 chromosome, complete genome Accession CP053229.1)
