# Supplementary material for: Bacteriophage-Mediated Perturbation of Defined Bacterial Communities in an In Vitro Model of the Human Gut
Source: Microbiol Spectr. 2022 May 31;10(3):e01135-22. doi: 10.1128/spectrum.01135-22 (PMC9241613; doi:10.1128/spectrum.01135-22)
Supplement: Supplemental file 4 — Supplemental material. Download spectrum.01135-22-s0004.xlsx, XLSX file, 0.1 MB [file spectrum.01135-22-s0004.xlsx]

## Sheet: Mapping to Contaminants
Mapped Reads	74011	0.00276204
Unmapped	26721717	0.997238
NW_ references are homo sapiens genes.
Name	Consensus length	Total read count	Average coverage	Reference sequence	Reference length
NW_001838563 mapping	0	0	0	NW_001838563	5879
NW_001838574 mapping	0	0	0	NW_001838574	13168
NW_001838585 mapping	881	10	0.000782	NW_001838585	1892662
NW_001838596 mapping	0	0	0	NW_001838596	57863
NW_001838607 mapping	0	0	0	NW_001838607	6491
NW_001838618 mapping	146	1	0.000126	NW_001838618	1162578
NW_001838629 mapping	148	1	0.000144	NW_001838629	1007150
NW_001838640 mapping	0	0	0	NW_001838640	221442
NW_001838651 mapping	0	0	0	NW_001838651	226668
NW_001838512 mapping	0	0	0	NW_001838512	415599
NW_001838523 mapping	2192	18	0.000485	NW_001838523	5172066
NW_001838534 mapping	151	1	7.74e-05	NW_001838534	1898236
NW_001838545 mapping	0	0	0	NW_001838545	11582
NW_001838556 mapping	0	0	0	NW_001838556	14533
NW_001838558 mapping	0	0	0	NW_001838558	3240
NW_001838559 mapping	0	0	0	NW_001838559	6195
NW_001838560 mapping	420	4	0.01	NW_001838560	48236
NW_001838561 mapping	0	0	0	NW_001838561	5811
NW_001838562 mapping	0	0	0	NW_001838562	1167416
NW_001838564 mapping	464	4	0.000296	NW_001838564	2035669
NW_001838565 mapping	0	0	0	NW_001838565	3897
NW_001838566 mapping	0	0	0	NW_001838566	3748
NW_001838567 mapping	0	0	0	NW_001838567	3955
NW_001838568 mapping	0	0	0	NW_001838568	5686
NW_001838569 mapping	0	0	0	NW_001838569	36536
NW_001838570 mapping	0	0	0	NW_001838570	4035
NW_001838571 mapping	0	0	0	NW_001838571	9582
NW_001838572 mapping	0	0	0	NW_001838572	1181546
NW_001838573 mapping	2481	30	0.000513	NW_001838573	7486699
NW_001838575 mapping	0	0	0	NW_001838575	244010
NW_001838576 mapping	1046	11	0.000386	NW_001838576	3775098
NW_001838577 mapping	2591	25	0.000259	NW_001838577	13138121
NW_001838578 mapping	1633	14	0.000241	NW_001838578	7684040
NW_001838579 mapping	6032	50	0.000223	NW_001838579	32841984
NW_001838580 mapping	0	0	0	NW_001838580	100452
NW_001838581 mapping	0	0	0	NW_001838581	19155
NW_001838582 mapping	0	0	0	NW_001838582	43482
NW_001838583 mapping	0	0	0	NW_001838583	26770
NW_001838584 mapping	0	0	0	NW_001838584	4078
NW_001838586 mapping	0	0	0	NW_001838586	3528
NW_001838587 mapping	0	0	0	NW_001838587	14647
NW_001838588 mapping	0	0	0	NW_001838588	4992
NW_001838589 mapping	2612	21	0.000146	NW_001838589	20217283
NW_001838590 mapping	1425	13	0.000417	NW_001838590	4491742
NW_001838591 mapping	0	0	0	NW_001838591	11449
NW_001838592 mapping	0	0	0	NW_001838592	10712
NW_001838593 mapping	0	0	0	NW_001838593	6283
NW_001838594 mapping	2168	16	0.000199	NW_001838594	11650397
NW_001838595 mapping	302	2	0.01	NW_001838595	21441
NW_001838597 mapping	0	0	0	NW_001838597	18159
NW_001838598 mapping	0	0	0	NW_001838598	7196
NW_001838599 mapping	0	0	0	NW_001838599	3844
NW_001838600 mapping	0	0	0	NW_001838600	3911
NW_001838601 mapping	0	0	0	NW_001838601	3582
NW_001838602 mapping	451	3	0.00178	NW_001838602	253470
NW_001838603 mapping	0	0	0	NW_001838603	3409
NW_001838604 mapping	142	1	0.04	NW_001838604	3954
NW_001838605 mapping	1068	9	0.03	NW_001838605	41634
NW_001838606 mapping	0	0	0	NW_001838606	3994
NW_001838608 mapping	0	0	0	NW_001838608	5994
NW_001838609 mapping	0	0	0	NW_001838609	5022
NW_001838610 mapping	0	0	0	NW_001838610	3277
NW_001838611 mapping	0	0	0	NW_001838611	5472
NW_001838612 mapping	0	0	0	NW_001838612	10749
NW_001838613 mapping	0	0	0	NW_001838613	12803
NW_001838614 mapping	0	0	0	NW_001838614	3731
NW_001838615 mapping	0	0	0	NW_001838615	3931
NW_001838616 mapping	301	2	0.03	NW_001838616	11847
NW_001838617 mapping	0	0	0	NW_001838617	6552
NW_001838619 mapping	0	0	0	NW_001838619	10044
NW_001838620 mapping	161	2	0.0011	NW_001838620	233150
NW_001838621 mapping	0	0	0	NW_001838621	7635
NW_001838622 mapping	0	0	0	NW_001838622	17159
NW_001838623 mapping	0	0	0	NW_001838623	6383
NW_001838624 mapping	0	0	0	NW_001838624	21877
NW_001838625 mapping	0	0	0	NW_001838625	4169
NW_001838626 mapping	0	0	0	NW_001838626	3319
NW_001838627 mapping	0	0	0	NW_001838627	10594
NW_001838628 mapping	0	0	0	NW_001838628	10875
NW_001838630 mapping	0	0	0	NW_001838630	31402
NW_001838631 mapping	0	0	0	NW_001838631	11643
NW_001838632 mapping	0	0	0	NW_001838632	3930
NW_001838633 mapping	0	0	0	NW_001838633	11491
NW_001838634 mapping	0	0	0	NW_001838634	9600
NW_001838635 mapping	0	0	0	NW_001838635	5673
NW_001838636 mapping	0	0	0	NW_001838636	7101
NW_001838637 mapping	0	0	0	NW_001838637	7772
NW_001838638 mapping	0	0	0	NW_001838638	6701
NW_001838639 mapping	0	0	0	NW_001838639	6614
NW_001838641 mapping	0	0	0	NW_001838641	4689
NW_001838642 mapping	0	0	0	NW_001838642	5143
NW_001838643 mapping	0	0	0	NW_001838643	5780
NW_001838644 mapping	0	0	0	NW_001838644	5732
NW_001838645 mapping	0	0	0	NW_001838645	4736
NW_001838646 mapping	220	2	0.02	NW_001838646	19359
NW_001838647 mapping	0	0	0	NW_001838647	4652
NW_001838648 mapping	0	0	0	NW_001838648	4502
NW_001838649 mapping	0	0	0	NW_001838649	3220
NW_001838650 mapping	0	0	0	NW_001838650	5804
NW_001838502 mapping	0	0	0	NW_001838502	3631
NW_001838503 mapping	0	0	0	NW_001838503	9026
NW_001838504 mapping	206	2	0.000749	NW_001838504	392745
NW_001838505 mapping	0	0	0	NW_001838505	10066
NW_001838506 mapping	0	0	0	NW_001838506	6011
NW_001838507 mapping	453	4	0.00512	NW_001838507	113250
NW_001838508 mapping	0	0	0	NW_001838508	6534
NW_001838509 mapping	0	0	0	NW_001838509	3673
NW_001838510 mapping	0	0	0	NW_001838510	7314
NW_001838511 mapping	0	0	0	NW_001838511	929614
NW_001838513 mapping	0	0	0	NW_001838513	33999
NW_001838514 mapping	0	0	0	NW_001838514	36443
NW_001838515 mapping	0	0	0	NW_001838515	5183
NW_001838516 mapping	0	0	0	NW_001838516	14742
NW_001838517 mapping	0	0	0	NW_001838517	5330
NW_001838518 mapping	0	0	0	NW_001838518	12478
NW_001838519 mapping	0	0	0	NW_001838519	4751
NW_001838520 mapping	281	2	0.00124	NW_001838520	226702
NW_001838521 mapping	0	0	0	NW_001838521	5824
NW_001838522 mapping	0	0	0	NW_001838522	3214
NW_001838524 mapping	0	0	0	NW_001838524	3379
NW_001838525 mapping	0	0	0	NW_001838525	3630
NW_001838526 mapping	0	0	0	NW_001838526	3839
NW_001838527 mapping	0	0	0	NW_001838527	3800
NW_001838528 mapping	0	0	0	NW_001838528	3479
NW_001838529 mapping	476	6	0.000163	NW_001838529	4867057
NW_001838530 mapping	0	0	0	NW_001838530	4188
NW_001838531 mapping	1298	12	0.00023	NW_001838531	6712842
NW_001838532 mapping	571	6	9.32e-05	NW_001838532	7234833
NW_001838533 mapping	6730	55	0.00021	NW_001838533	37103761
NW_001838535 mapping	0	0	0	NW_001838535	161746
NW_001838536 mapping	0	0	0	NW_001838536	528386
NW_001838537 mapping	4580	40	0.000335	NW_001838537	16133001
NW_001838538 mapping	0	0	0	NW_001838538	480127
NW_001838539 mapping	0	0	0	NW_001838539	288994
NW_001838540 mapping	0	0	0	NW_001838540	19229
NW_001838541 mapping	0	0	0	NW_001838541	3852
NW_001838542 mapping	0	0	0	NW_001838542	4328
NW_001838543 mapping	600	5	0.000175	NW_001838543	3770116
NW_001838544 mapping	410	4	0.00069	NW_001838544	769227
NW_001838546 mapping	0	0	0	NW_001838546	511187
NW_001838547 mapping	0	0	0	NW_001838547	821099
NW_001838548 mapping	0	0	0	NW_001838548	358488
NW_001838549 mapping	3252	27	0.000313	NW_001838549	11933214
NW_001838550 mapping	139	2	0.000388	NW_001838550	717230
NW_001838551 mapping	0	0	0	NW_001838551	15265
NW_001838552 mapping	0	0	0	NW_001838552	34451
NW_001838553 mapping	403	4	0.000142	NW_001838553	3536253
NW_001838554 mapping	530	5	0.000349	NW_001838554	1916163
NW_001838555 mapping	0	0	0	NW_001838555	179629
NW_001838557 mapping	0	0	0	NW_001838557	185670
NW_001837930 mapping	1499	14	0.000339	NW_001837930	5343598
NW_001837931 mapping	3975	38	0.000205	NW_001837931	25438278
NW_001837932 mapping	1870	15	0.000259	NW_001837932	7623348
NW_001837933 mapping	0	0	0	NW_001837933	13486
NW_001837934 mapping	0	0	0	NW_001837934	5356
NW_001837935 mapping	0	0	0	NW_001837935	11055
NW_001837936 mapping	696	6	0.00759	NW_001837936	115349
NW_001837937 mapping	298	2	0.000873	NW_001837937	348326
NW_001837938 mapping	0	0	0	NW_001837938	11365
NW_001837939 mapping	2001	14	0.01	NW_001837939	187120
NW_001837940 mapping	3300	33	0.00131	NW_001837940	3646701
NW_001837941 mapping	0	0	0	NW_001837941	4942
NW_001837942 mapping	0	0	0	NW_001837942	3432
NW_001837943 mapping	0	0	0	NW_001837943	53817
NW_001837944 mapping	0	0	0	NW_001837944	4832
NW_001837945 mapping	0	0	0	NW_001837945	18141
NW_001837946 mapping	0	0	0	NW_001837946	9280
NW_001837947 mapping	0	0	0	NW_001837947	13673
NW_001837948 mapping	0	0	0	NW_001837948	4581
NW_001837949 mapping	0	0	0	NW_001837949	39332
NW_001837950 mapping	0	0	0	NW_001837950	14535
NW_001837951 mapping	0	0	0	NW_001837951	4285
NW_001837952 mapping	0	0	0	NW_001837952	5511
NW_001837953 mapping	0	0	0	NW_001837953	5244
NW_001837954 mapping	0	0	0	NW_001837954	10349
NW_001837955 mapping	0	0	0	NW_001837955	13369
NW_001837956 mapping	0	0	0	NW_001837956	6071
NW_001837957 mapping	0	0	0	NW_001837957	26442
NW_001837958 mapping	0	0	0	NW_001837958	23488
NW_001837959 mapping	0	0	0	NW_001837959	4425
NW_001837960 mapping	0	0	0	NW_001837960	4285
NW_001837961 mapping	0	0	0	NW_001837961	26073
NW_001837962 mapping	164	2	0.000564	NW_001837962	496333
NW_001837963 mapping	0	0	0	NW_001837963	3678
NW_001837964 mapping	0	0	0	NW_001837964	11667
NW_001837965 mapping	0	0	0	NW_001837965	15701
NW_001837966 mapping	0	0	0	NW_001837966	4720
NW_001837967 mapping	0	0	0	NW_001837967	4317
NW_001837968 mapping	0	0	0	NW_001837968	3733
NW_001837969 mapping	0	0	0	NW_001837969	5971
NW_001837970 mapping	0	0	0	NW_001837970	9454
NW_001837971 mapping	0	0	0	NW_001837971	14490
NW_001837972 mapping	0	0	0	NW_001837972	12224
NW_001837973 mapping	0	0	0	NW_001837973	7300
NW_001837974 mapping	302	2	0.000332	NW_001837974	909034
NW_001837975 mapping	90	2	0.000218	NW_001837975	794351
NW_001837976 mapping	0	0	0	NW_001837976	16756
NW_001837977 mapping	0	0	0	NW_001837977	16034
NW_001837978 mapping	0	0	0	NW_001837978	4027
NW_001837979 mapping	0	0	0	NW_001837979	343892
NW_001837980 mapping	0	0	0	NW_001837980	25152
NW_001837981 mapping	0	0	0	NW_001837981	34959
NW_001837982 mapping	0	0	0	NW_001837982	11703
NW_001837983 mapping	0	0	0	NW_001837983	70106
NW_001837984 mapping	0	0	0	NW_001837984	22270
NW_001837985 mapping	216	2	0.000112	NW_001837985	2691312
NW_001837986 mapping	3781	31	0.000248	NW_001837986	18599630
NW_001837987 mapping	2305	18	0.000324	NW_001837987	8281554
NW_001837988 mapping	0	0	0	NW_001837988	3914
NW_001837989 mapping	0	0	0	NW_001837989	5070
NW_001837990 mapping	0	0	0	NW_001837990	4106
NW_001837991 mapping	243	3	7.68e-05	NW_001837991	4737456
NW_001837992 mapping	573	4	0.000232	NW_001837992	2546465
NW_001837993 mapping	0	0	0	NW_001837993	18664
NW_001837994 mapping	0	0	0	NW_001837994	25600
NW_001837995 mapping	0	0	0	NW_001837995	13745
NW_001837996 mapping	0	0	0	NW_001837996	6190
NW_001837997 mapping	0	0	0	NW_001837997	4117
NW_001837998 mapping	0	0	0	NW_001837998	3202
NW_001837999 mapping	0	0	0	NW_001837999	3196
NW_001838000 mapping	0	0	0	NW_001838000	13716
NW_001838001 mapping	0	0	0	NW_001838001	12977
NW_001838002 mapping	0	0	0	NW_001838002	16332
NW_001838003 mapping	0	0	0	NW_001838003	8235
NW_001838004 mapping	0	0	0	NW_001838004	3171
NW_001838005 mapping	2023	27	0.000327	NW_001838005	11235708
NW_001838006 mapping	3767	35	0.000201	NW_001838006	24511762
NW_001838007 mapping	0	0	0	NW_001838007	678991
NW_001838008 mapping	0	0	0	NW_001838008	184058
NW_001838009 mapping	268	2	0.00164	NW_001838009	183966
NW_001838010 mapping	1184	9	0.000511	NW_001838010	2644411
NW_001838011 mapping	1003	8	0.000308	NW_001838011	3840288
NW_001838012 mapping	282	2	0.000393	NW_001838012	717948
NW_001838013 mapping	0	0	0	NW_001838013	78578
NW_001838014 mapping	84	1	4.4e-05	NW_001838014	2024395
NW_001838015 mapping	117	1	0.000666	NW_001838015	174046
NW_001838016 mapping	0	0	0	NW_001838016	831883
NW_001838017 mapping	145	1	0.000172	NW_001838017	867939
NW_001838018 mapping	249	3	0.00017	NW_001838018	2136515
NW_001838019 mapping	0	0	0	NW_001838019	15154
NW_001838020 mapping	0	0	0	NW_001838020	4488
NW_001838021 mapping	634	5	0.000177	NW_001838021	4230486
NW_001838022 mapping	9906	102	0.000339	NW_001838022	42354830
NW_001838023 mapping	1179	13	0.000245	NW_001838023	6611975
NW_001838024 mapping	687	6	0.000243	NW_001838024	3419993
NW_001838025 mapping	2270	23	0.000612	NW_001838025	4754575
NW_001838026 mapping	0	0	0	NW_001838026	28898
NW_001838027 mapping	1142	10	0.000866	NW_001838027	1630675
NW_001838028 mapping	1157	11	9.21e-05	NW_001838028	16912879
NW_001838029 mapping	63	1	3.54e-05	NW_001838029	1778542
NW_001838030 mapping	0	0	0	NW_001838030	5565
NW_001838031 mapping	0	0	0	NW_001838031	5696
NW_001838032 mapping	0	0	0	NW_001838032	15773
NW_001838033 mapping	0	0	0	NW_001838033	4431
NW_001838034 mapping	0	0	0	NW_001838034	11257
NW_001838035 mapping	0	0	0	NW_001838035	27568
NW_001838036 mapping	0	0	0	NW_001838036	25423
NW_001838037 mapping	0	0	0	NW_001838037	27588
NW_001838038 mapping	0	0	0	NW_001838038	8722
NW_001838039 mapping	0	0	0	NW_001838039	3883
NW_001838040 mapping	0	0	0	NW_001838040	5436
NW_001838041 mapping	0	0	0	NW_001838041	5732
NW_001838042 mapping	7484	62	0.000292	NW_001838042	30784356
NW_001838043 mapping	1443	12	0.000299	NW_001838043	5927939
NW_001838044 mapping	1689	14	0.000379	NW_001838044	5335908
NW_001838045 mapping	439	4	0.000672	NW_001838045	901764
NW_001838046 mapping	124	2	0.000162	NW_001838046	1534653
NW_001838047 mapping	0	0	0	NW_001838047	507734
NW_001838048 mapping	0	0	0	NW_001838048	17650
NW_001838049 mapping	997	8	0.000193	NW_001838049	5426924
NW_001838050 mapping	151	1	9.4e-05	NW_001838050	1606017
NW_001838051 mapping	1440	14	0.000856	NW_001838051	2309526
NW_001838052 mapping	5489	47	0.000308	NW_001838052	21675488
NW_001838053 mapping	0	0	0	NW_001838053	19182
NW_001838054 mapping	0	0	0	NW_001838054	4625
NW_001838055 mapping	1332	17	0.000668	NW_001838055	3582625
NW_001838056 mapping	1594	12	0.000615	NW_001838056	2924792
NW_001838057 mapping	1609	12	0.000147	NW_001838057	12176042
NW_001838058 mapping	0	0	0	NW_001838058	29869
NW_001838059 mapping	907	9	0.00026	NW_001838059	4850587
NW_001838060 mapping	3334	26	0.000203	NW_001838060	18942049
NW_001838061 mapping	5421	50	0.000215	NW_001838061	32873191
NW_001838062 mapping	433	3	0.00023	NW_001838062	1895027
NW_001838063 mapping	2796	23	0.000285	NW_001838063	11205962
NW_001838064 mapping	1681	14	0.00031	NW_001838064	6402621
NW_001838065 mapping	683	6	0.000324	NW_001838065	2721957
NW_001838066 mapping	196	2	0.000326	NW_001838066	925610
NW_001838067 mapping	46	2	0.000193	NW_001838067	507031
NW_001838068 mapping	0	0	0	NW_001838068	519081
NW_001838069 mapping	351	4	7.69e-05	NW_001838069	4447775
NW_001838070 mapping	638	7	0.000244	NW_001838070	3921692
NW_001838071 mapping	1686	14	0.000522	NW_001838071	3861581
NW_001838072 mapping	956	10	0.00026	NW_001838072	5113763
NW_001838073 mapping	2091	18	0.000282	NW_001838073	9451680
NW_001838074 mapping	690	8	0.000139	NW_001838074	6801713
NW_001838075 mapping	0	0	0	NW_001838075	9491
NW_001838076 mapping	0	0	0	NW_001838076	4039
NW_001838077 mapping	226	2	0.00144	NW_001838077	209224
NW_001838078 mapping	0	0	0	NW_001838078	38100
NW_001838079 mapping	0	0	0	NW_001838079	6356
NW_001838080 mapping	859	6	0.000122	NW_001838080	7384630
NW_001838081 mapping	1700	17	0.000148	NW_001838081	14831455
NW_001838082 mapping	793	11	0.000124	NW_001838082	9907995
NW_001838083 mapping	393	4	0.000337	NW_001838083	1498116
NW_001838084 mapping	6718	59	0.00033	NW_001838084	25468656
NW_001838085 mapping	133	2	0.000122	NW_001838085	1807819
NW_001838086 mapping	150	1	0.000626	NW_001838086	239633
NW_001838087 mapping	0	0	0	NW_001838087	375280
NW_001838088 mapping	871	6	0.03	NW_001838088	32325
NW_001838089 mapping	0	0	0	NW_001838089	19945
NW_001838090 mapping	0	0	0	NW_001838090	8388
NW_001838091 mapping	0	0	0	NW_001838091	8048
NW_001838092 mapping	0	0	0	NW_001838092	4718
NW_001838093 mapping	0	0	0	NW_001838093	6475
NW_001838094 mapping	0	0	0	NW_001838094	3353
NW_001838095 mapping	0	0	0	NW_001838095	4591
NW_001838096 mapping	0	0	0	NW_001838096	23172
NW_001838097 mapping	0	0	0	NW_001838097	5506
NW_001838098 mapping	0	0	0	NW_001838098	14618
NW_001838099 mapping	0	0	0	NW_001838099	5024
NW_001838100 mapping	0	0	0	NW_001838100	12275
NW_001838101 mapping	0	0	0	NW_001838101	55671
NW_001838102 mapping	0	0	0	NW_001838102	29219
NW_001838103 mapping	0	0	0	NW_001838103	5711
NW_001838104 mapping	0	0	0	NW_001838104	14720
NW_001838105 mapping	408	4	0.02	NW_001838105	36112
NW_001838106 mapping	0	0	0	NW_001838106	3025
NW_001838107 mapping	0	0	0	NW_001838107	4391
NW_001838108 mapping	0	0	0	NW_001838108	8047
NW_001838109 mapping	0	0	0	NW_001838109	3642
NW_001838110 mapping	4435	36	0.00025	NW_001838110	20987734
NW_001838111 mapping	4424	43	0.000252	NW_001838111	25156336
NW_001838112 mapping	434	5	0.000187	NW_001838112	3450084
NW_001838113 mapping	5487	55	0.000292	NW_001838113	26002911
NW_001838114 mapping	0	0	0	NW_001838114	3016
NW_001838115 mapping	1722	14	0.000218	NW_001838115	8970161
NW_001838116 mapping	0	0	0	NW_001838116	587449
NW_001838117 mapping	0	0	0	NW_001838117	761855
NW_001838118 mapping	0	0	0	NW_001838118	12203
NW_001838119 mapping	0	0	0	NW_001838119	3331
NW_001838120 mapping	0	0	0	NW_001838120	51239
NW_001838121 mapping	451	3	0.000592	NW_001838121	761196
NW_001838122 mapping	327	3	0.0011	NW_001838122	384571
NW_001838123 mapping	1397	17	0.00985	NW_001838123	253985
NW_001838124 mapping	0	0	0	NW_001838124	4128
NW_001838125 mapping	0	0	0	NW_001838125	6401
NW_001838126 mapping	0	0	0	NW_001838126	6427
NW_001838127 mapping	0	0	0	NW_001838127	19984
NW_001838128 mapping	0	0	0	NW_001838128	58472
NW_001838129 mapping	0	0	0	NW_001838129	4660
NW_001838130 mapping	0	0	0	NW_001838130	3497
NW_001838131 mapping	0	0	0	NW_001838131	4691
NW_001838132 mapping	0	0	0	NW_001838132	3907
NW_001838133 mapping	0	0	0	NW_001838133	5792
NW_001838134 mapping	0	0	0	NW_001838134	3885
NW_001838135 mapping	302	2	0.04	NW_001838135	8089
NW_001838136 mapping	0	0	0	NW_001838136	4273
NW_001838137 mapping	0	0	0	NW_001838137	7080
NW_001838138 mapping	0	0	0	NW_001838138	3896
NW_001838139 mapping	0	0	0	NW_001838139	5087
NW_001838140 mapping	0	0	0	NW_001838140	4818
NW_001838141 mapping	0	0	0	NW_001838141	8636
NW_001838142 mapping	222	2	0.04	NW_001838142	7074
NW_001838143 mapping	0	0	0	NW_001838143	12948
NW_001838144 mapping	0	0	0	NW_001838144	9804
NW_001838145 mapping	0	0	0	NW_001838145	12973
NW_001838146 mapping	0	0	0	NW_001838146	6356
NW_001838147 mapping	0	0	0	NW_001838147	4826
NW_001838148 mapping	0	0	0	NW_001838148	4190
NW_001838149 mapping	0	0	0	NW_001838149	11043
NW_001838150 mapping	0	0	0	NW_001838150	5051
NW_001838151 mapping	0	0	0	NW_001838151	5217
NW_001838152 mapping	0	0	0	NW_001838152	6180
NW_001838153 mapping	0	0	0	NW_001838153	4974
NW_001838154 mapping	0	0	0	NW_001838154	9602
NW_001838155 mapping	0	0	0	NW_001838155	5659
NW_001838156 mapping	0	0	0	NW_001838156	6893
NW_001838157 mapping	0	0	0	NW_001838157	5577
NW_001838158 mapping	0	0	0	NW_001838158	4191
NW_001838159 mapping	0	0	0	NW_001838159	3913
NW_001838160 mapping	0	0	0	NW_001838160	13971
NW_001838161 mapping	0	0	0	NW_001838161	6323
NW_001838162 mapping	0	0	0	NW_001838162	6150
NW_001838163 mapping	0	0	0	NW_001838163	4139
NW_001838164 mapping	150	1	0.02	NW_001838164	7029
NW_001838165 mapping	0	0	0	NW_001838165	3861
NW_001838166 mapping	0	0	0	NW_001838166	4027
NW_001838167 mapping	0	0	0	NW_001838167	6285
NW_001838168 mapping	0	0	0	NW_001838168	3914
NW_001838169 mapping	0	0	0	NW_001838169	6210
NW_001838170 mapping	0	0	0	NW_001838170	4832
NW_001838171 mapping	0	0	0	NW_001838171	11464
NW_001838172 mapping	0	0	0	NW_001838172	6868
NW_001838173 mapping	0	0	0	NW_001838173	4441
NW_001838174 mapping	0	0	0	NW_001838174	9747
NW_001838175 mapping	0	0	0	NW_001838175	5750
NW_001838176 mapping	0	0	0	NW_001838176	4235
NW_001838177 mapping	0	0	0	NW_001838177	4536
NW_001838178 mapping	0	0	0	NW_001838178	5907
NW_001838179 mapping	0	0	0	NW_001838179	13074
NW_001838180 mapping	0	0	0	NW_001838180	4511
NW_001838181 mapping	0	0	0	NW_001838181	8360
NW_001838182 mapping	0	0	0	NW_001838182	6767
NW_001838183 mapping	0	0	0	NW_001838183	10934
NW_001838184 mapping	0	0	0	NW_001838184	11027
NW_001838185 mapping	0	0	0	NW_001838185	77795
NW_001838186 mapping	0	0	0	NW_001838186	47630
NW_001838187 mapping	0	0	0	NW_001838187	35904
NW_001838188 mapping	100	2	0.00139	NW_001838188	143983
NW_001838189 mapping	0	0	0	NW_001838189	7646
NW_001838190 mapping	0	0	0	NW_001838190	3454
NW_001838191 mapping	0	0	0	NW_001838191	593693
NW_001838192 mapping	0	0	0	NW_001838192	7798
NW_001838193 mapping	0	0	0	NW_001838193	49425
NW_001838194 mapping	1204	10	0.000414	NW_001838194	3573579
NW_001838195 mapping	302	2	0.000212	NW_001838195	1427798
NW_001838196 mapping	0	0	0	NW_001838196	4945
NW_001838197 mapping	0	0	0	NW_001838197	3591
NW_001838198 mapping	0	0	0	NW_001838198	161893
NW_001838199 mapping	0	0	0	NW_001838199	1181317
NW_001838200 mapping	0	0	0	NW_001838200	6531
NW_001838201 mapping	0	0	0	NW_001838201	4466
NW_001838202 mapping	0	0	0	NW_001838202	7165
NW_001838203 mapping	0	0	0	NW_001838203	7001
NW_001838204 mapping	0	0	0	NW_001838204	15821
NW_001838205 mapping	0	0	0	NW_001838205	8319
NW_001838206 mapping	1158	10	0.00089	NW_001838206	1614227
NW_001838207 mapping	0	0	0	NW_001838207	7522
NW_001838208 mapping	0	0	0	NW_001838208	7352
NW_001838209 mapping	0	0	0	NW_001838209	14866
NW_001838210 mapping	0	0	0	NW_001838210	3911
NW_001838211 mapping	0	0	0	NW_001838211	7497
NW_001838212 mapping	0	0	0	NW_001838212	21485
NW_001838213 mapping	0	0	0	NW_001838213	3292
NW_001838214 mapping	2628	21	0.000278	NW_001838214	10941464
NW_001838215 mapping	0	0	0	NW_001838215	81951
NW_001838216 mapping	0	0	0	NW_001838216	13316
NW_001838217 mapping	0	0	0	NW_001838217	5244
NW_001838218 mapping	6105	58	0.000276	NW_001838218	30371087
NW_001838219 mapping	1052	11	0.000175	NW_001838219	8201390
NW_001838220 mapping	0	0	0	NW_001838220	66844
NW_001838221 mapping	601	4	0.000356	NW_001838221	1688394
NW_001838222 mapping	1979	22	0.000292	NW_001838222	9582856
NW_001838223 mapping	893	9	0.000302	NW_001838223	3943795
NW_001838224 mapping	587	5	0.000186	NW_001838224	3843818
NW_001838225 mapping	0	0	0	NW_001838225	3498
NW_001838226 mapping	0	0	0	NW_001838226	4434
NW_001838227 mapping	0	0	0	NW_001838227	3821
NW_001838339 mapping	213	2	0.000115	NW_001838339	2624016
NW_001838340 mapping	0	0	0	NW_001838340	43954
NW_001838341 mapping	808	8	0.000162	NW_001838341	5940455
NW_001838342 mapping	312	3	0.000271	NW_001838342	1444568
NW_001838343 mapping	1599	16	0.000479	NW_001838343	4668813
NW_001838344 mapping	0	0	0	NW_001838344	3708
NW_001838345 mapping	0	0	0	NW_001838345	8325
NW_001838346 mapping	0	0	0	NW_001838346	7093
NW_001838347 mapping	0	0	0	NW_001838347	3811
NW_001838348 mapping	0	0	0	NW_001838348	5925
NW_001838349 mapping	0	0	0	NW_001838349	3622
NW_001838350 mapping	0	0	0	NW_001838350	5317
NW_001838351 mapping	0	0	0	NW_001838351	4641
NW_001838352 mapping	0	0	0	NW_001838352	5117
NW_001838353 mapping	0	0	0	NW_001838353	74020
NW_001838354 mapping	0	0	0	NW_001838354	13579
NW_001838355 mapping	0	0	0	NW_001838355	3205
NW_001838356 mapping	226	2	0.000339	NW_001838356	840032
NW_001838357 mapping	0	0	0	NW_001838357	6113
NW_001838358 mapping	0	0	0	NW_001838358	3952
NW_001838359 mapping	0	0	0	NW_001838359	4952
NW_001838360 mapping	0	0	0	NW_001838360	123040
NW_001838361 mapping	0	0	0	NW_001838361	4032
NW_001838362 mapping	0	0	0	NW_001838362	4063
NW_001838363 mapping	0	0	0	NW_001838363	6800
NW_001838364 mapping	0	0	0	NW_001838364	6030
NW_001838365 mapping	0	0	0	NW_001838365	1325722
NW_001838366 mapping	0	0	0	NW_001838366	6681
NW_001838367 mapping	0	0	0	NW_001838367	11502
NW_001838368 mapping	0	0	0	NW_001838368	15118
NW_001838369 mapping	0	0	0	NW_001838369	4309
NW_001838370 mapping	0	0	0	NW_001838370	3931
NW_001838371 mapping	0	0	0	NW_001838371	14536
NW_001838372 mapping	0	0	0	NW_001838372	5252
NW_001838373 mapping	0	0	0	NW_001838373	6486
NW_001838374 mapping	0	0	0	NW_001838374	11297
NW_001838375 mapping	0	0	0	NW_001838375	6311
NW_001838376 mapping	0	0	0	NW_001838376	7798
NW_001838377 mapping	0	0	0	NW_001838377	4308
NW_001838378 mapping	0	0	0	NW_001838378	5344
NW_001838379 mapping	0	0	0	NW_001838379	5712
NW_001838380 mapping	0	0	0	NW_001838380	9534
NW_001838381 mapping	1229	10	0.000556	NW_001838381	2613620
NW_001838382 mapping	0	0	0	NW_001838382	4761
NW_001838383 mapping	0	0	0	NW_001838383	4760
NW_001838384 mapping	0	0	0	NW_001838384	5610
NW_001838385 mapping	0	0	0	NW_001838385	8284
NW_001838386 mapping	121	2	0.00114	NW_001838386	212593
NW_001838387 mapping	0	0	0	NW_001838387	13489
NW_001838388 mapping	0	0	0	NW_001838388	15242
NW_001838389 mapping	0	0	0	NW_001838389	510613
NW_001838390 mapping	0	0	0	NW_001838390	4026
NW_001838391 mapping	0	0	0	NW_001838391	12427
NW_001838392 mapping	0	0	0	NW_001838392	5876
NW_001838393 mapping	0	0	0	NW_001838393	3972
NW_001838394 mapping	0	0	0	NW_001838394	5209
NW_001838395 mapping	183	2	0.04	NW_001838395	8623
NW_001838396 mapping	0	0	0	NW_001838396	6125
NW_001838397 mapping	0	0	0	NW_001838397	15911
NW_001838398 mapping	0	0	0	NW_001838398	4171
NW_001838399 mapping	170	2	0.04	NW_001838399	8369
NW_001838400 mapping	298	2	0.000378	NW_001838400	787336
NW_001838401 mapping	803	8	0.000241	NW_001838401	4882130
NW_001838228 mapping	0	0	0	NW_001838228	6668
NW_001838229 mapping	0	0	0	NW_001838229	37315
NW_001838230 mapping	0	0	0	NW_001838230	192548
NW_001838231 mapping	0	0	0	NW_001838231	543475
NW_001838232 mapping	0	0	0	NW_001838232	4305
NW_001838233 mapping	0	0	0	NW_001838233	4931
NW_001838234 mapping	0	0	0	NW_001838234	4783
NW_001838235 mapping	0	0	0	NW_001838235	644502
NW_001838236 mapping	496	4	0.000347	NW_001838236	1649122
NW_001838237 mapping	0	0	0	NW_001838237	12910
NW_001838238 mapping	0	0	0	NW_001838238	13687
NW_001838239 mapping	0	0	0	NW_001838239	5454
NW_001838240 mapping	0	0	0	NW_001838240	6205
NW_001838241 mapping	0	0	0	NW_001838241	34013
NW_001838242 mapping	0	0	0	NW_001838242	16425
NW_001838243 mapping	0	0	0	NW_001838243	11338
NW_001838244 mapping	0	0	0	NW_001838244	5171
NW_001838245 mapping	0	0	0	NW_001838245	12812
NW_001838246 mapping	0	0	0	NW_001838246	26188
NW_001838247 mapping	0	0	0	NW_001838247	5490
NW_001838248 mapping	0	0	0	NW_001838248	11592
NW_001838249 mapping	0	0	0	NW_001838249	5666
NW_001838250 mapping	0	0	0	NW_001838250	11112
NW_001838251 mapping	0	0	0	NW_001838251	5854
NW_001838252 mapping	0	0	0	NW_001838252	4211
NW_001838253 mapping	0	0	0	NW_001838253	18693
NW_001838254 mapping	0	0	0	NW_001838254	25856
NW_001838255 mapping	0	0	0	NW_001838255	19391
NW_001838256 mapping	0	0	0	NW_001838256	26734
NW_001838257 mapping	0	0	0	NW_001838257	49178
NW_001838258 mapping	0	0	0	NW_001838258	45302
NW_001838259 mapping	0	0	0	NW_001838259	67215
NW_001838260 mapping	0	0	0	NW_001838260	3681
NW_001838261 mapping	0	0	0	NW_001838261	4658
NW_001838262 mapping	0	0	0	NW_001838262	4389
NW_001838263 mapping	0	0	0	NW_001838263	4494
NW_001838264 mapping	0	0	0	NW_001838264	21232
NW_001838265 mapping	0	0	0	NW_001838265	5624
NW_001838266 mapping	0	0	0	NW_001838266	14973
NW_001838267 mapping	0	0	0	NW_001838267	7221
NW_001838268 mapping	0	0	0	NW_001838268	5740
NW_001838269 mapping	0	0	0	NW_001838269	17953
NW_001838270 mapping	0	0	0	NW_001838270	12490
NW_001838271 mapping	0	0	0	NW_001838271	4215
NW_001838272 mapping	0	0	0	NW_001838272	48627
NW_001838273 mapping	0	0	0	NW_001838273	6965
NW_001838274 mapping	0	0	0	NW_001838274	5887
NW_001838275 mapping	0	0	0	NW_001838275	15003
NW_001838276 mapping	0	0	0	NW_001838276	5113
NW_001838277 mapping	0	0	0	NW_001838277	20679
NW_001838278 mapping	0	0	0	NW_001838278	5815
NW_001838279 mapping	0	0	0	NW_001838279	4163
NW_001838280 mapping	0	0	0	NW_001838280	4926
NW_001838281 mapping	0	0	0	NW_001838281	6347
NW_001838282 mapping	0	0	0	NW_001838282	42675
NW_001838283 mapping	0	0	0	NW_001838283	9058
NW_001838284 mapping	0	0	0	NW_001838284	13347
NW_001838285 mapping	2505	30	0.01	NW_001838285	288509
NW_001838286 mapping	1278	12	0.000944	NW_001838286	1738874
NW_001838287 mapping	2010	17	0.00167	NW_001838287	1480006
NW_001838288 mapping	365	4	0.000177	NW_001838288	3381455
NW_001838289 mapping	2015	18	0.000573	NW_001838289	4552159
NW_001838290 mapping	2986	31	0.000293	NW_001838290	14146010
NW_001838291 mapping	302	2	0.00251	NW_001838291	120475
NW_001838292 mapping	0	0	0	NW_001838292	15554
NW_001838293 mapping	0	0	0	NW_001838293	3034
NW_001838294 mapping	0	0	0	NW_001838294	74313
NW_001838295 mapping	222	2	0.000483	NW_001838295	622930
NW_001838296 mapping	0	0	0	NW_001838296	5163
NW_001838297 mapping	0	0	0	NW_001838297	7924
NW_001838298 mapping	0	0	0	NW_001838298	4496
NW_001838299 mapping	0	0	0	NW_001838299	10265
NW_001838300 mapping	0	0	0	NW_001838300	5749
NW_001838301 mapping	0	0	0	NW_001838301	8656
NW_001838302 mapping	0	0	0	NW_001838302	6361
NW_001838303 mapping	0	0	0	NW_001838303	5335
NW_001838304 mapping	0	0	0	NW_001838304	5208
NW_001838305 mapping	0	0	0	NW_001838305	10993
NW_001838306 mapping	0	0	0	NW_001838306	5270
NW_001838307 mapping	0	0	0	NW_001838307	6264
NW_001838308 mapping	0	0	0	NW_001838308	8928
NW_001838309 mapping	0	0	0	NW_001838309	15958
NW_001838310 mapping	0	0	0	NW_001838310	9729
NW_001838311 mapping	0	0	0	NW_001838311	5809
NW_001838312 mapping	0	0	0	NW_001838312	3827
NW_001838313 mapping	0	0	0	NW_001838313	6018
NW_001838314 mapping	0	0	0	NW_001838314	4034
NW_001838315 mapping	0	0	0	NW_001838315	7363
NW_001838316 mapping	0	0	0	NW_001838316	6567
NW_001838317 mapping	0	0	0	NW_001838317	16989
NW_001838318 mapping	0	0	0	NW_001838318	7104
NW_001838319 mapping	0	0	0	NW_001838319	4021
NW_001838320 mapping	0	0	0	NW_001838320	7737
NW_001838321 mapping	0	0	0	NW_001838321	4263
NW_001838322 mapping	0	0	0	NW_001838322	9338
NW_001838323 mapping	0	0	0	NW_001838323	10380
NW_001838324 mapping	102	1	0.000378	NW_001838324	278046
NW_001838325 mapping	856	9	0.000611	NW_001838325	1862303
NW_001838326 mapping	232	3	0.000306	NW_001838326	1127328
NW_001838327 mapping	737	6	0.000787	NW_001838327	1099979
NW_001838328 mapping	1327	12	0.000167	NW_001838328	10021841
NW_001838329 mapping	0	0	0	NW_001838329	1979435
NW_001838330 mapping	0	0	0	NW_001838330	778702
NW_001838331 mapping	0	0	0	NW_001838331	59575
NW_001838332 mapping	0	0	0	NW_001838332	16532
NW_001838333 mapping	0	0	0	NW_001838333	429035
NW_001838334 mapping	0	0	0	NW_001838334	243567
NW_001838335 mapping	0	0	0	NW_001838335	4466
NW_001838336 mapping	0	0	0	NW_001838336	1056012
NW_001838337 mapping	0	0	0	NW_001838337	4550
NW_001838338 mapping	0	0	0	NW_001838338	6379
NW_001838402 mapping	0	0	0	NW_001838402	308730
NW_001838403 mapping	3738	32	0.000292	NW_001838403	15048748
NW_001838404 mapping	0	0	0	NW_001838404	12043
NW_001838405 mapping	0	0	0	NW_001838405	5809
NW_001838406 mapping	294	2	0.000267	NW_001838406	1100241
NW_001838407 mapping	0	0	0	NW_001838407	13099
NW_001838408 mapping	0	0	0	NW_001838408	5087
NW_001838409 mapping	0	0	0	NW_001838409	6244
NW_001838410 mapping	97	1	6.05e-05	NW_001838410	1587429
NW_001838411 mapping	0	0	0	NW_001838411	3867
NW_001838412 mapping	0	0	0	NW_001838412	4371
NW_001838413 mapping	0	0	0	NW_001838413	5247
NW_001838414 mapping	0	0	0	NW_001838414	24976
NW_001838415 mapping	0	0	0	NW_001838415	19268
NW_001838416 mapping	0	0	0	NW_001838416	12630
NW_001838417 mapping	0	0	0	NW_001838417	39642
NW_001838418 mapping	0	0	0	NW_001838418	5183
NW_001838419 mapping	0	0	0	NW_001838419	11710
NW_001838420 mapping	0	0	0	NW_001838420	13754
NW_001838421 mapping	0	0	0	NW_001838421	78185
NW_001838422 mapping	0	0	0	NW_001838422	199213
NW_001838423 mapping	0	0	0	NW_001838423	1109091
NW_001838424 mapping	0	0	0	NW_001838424	5504
NW_001838425 mapping	0	0	0	NW_001838425	3833
NW_001838426 mapping	0	0	0	NW_001838426	5810
NW_001838427 mapping	0	0	0	NW_001838427	3380
NW_001838428 mapping	676	6	0.00066	NW_001838428	1133206
NW_001838429 mapping	130	1	0.000183	NW_001838429	710255
NW_001838430 mapping	632	7	0.000195	NW_001838430	5126965
NW_001838431 mapping	933	11	0.000827	NW_001838431	1917853
NW_001838432 mapping	420	4	0.000262	NW_001838432	2217227
NW_001838433 mapping	297	2	0.00035	NW_001838433	851012
NW_001838434 mapping	296	2	0.000485	NW_001838434	609739
NW_001838435 mapping	1615	12	0.000523	NW_001838435	3350207
NW_001838436 mapping	715	8	0.000723	NW_001838436	1610766
NW_001838437 mapping	1510	13	0.000863	NW_001838437	2134502
NW_001838438 mapping	0	0	0	NW_001838438	16486
NW_001838439 mapping	0	0	0	NW_001838439	7037
NW_001838440 mapping	0	0	0	NW_001838440	6144
NW_001838441 mapping	0	0	0	NW_001838441	703572
NW_001838442 mapping	0	0	0	NW_001838442	32862
NW_001838443 mapping	0	0	0	NW_001838443	7351
NW_001838444 mapping	0	0	0	NW_001838444	18054
NW_001838445 mapping	0	0	0	NW_001838445	7233
NW_001838446 mapping	0	0	0	NW_001838446	19365
NW_001838447 mapping	0	0	0	NW_001838447	14490
NW_001838448 mapping	2240	21	0.000234	NW_001838448	12892099
NW_001838449 mapping	302	2	0.000707	NW_001838449	426971
NW_001838450 mapping	1107	16	0.00037	NW_001838450	4825045
NW_001838451 mapping	0	0	0	NW_001838451	3663
NW_001838452 mapping	0	0	0	NW_001838452	26179
NW_001838453 mapping	0	0	0	NW_001838453	5178
NW_001838454 mapping	3203	26	0.000287	NW_001838454	12595466
NW_001838455 mapping	477	4	0.000289	NW_001838455	2067954
NW_001838456 mapping	0	0	0	NW_001838456	462643
NW_001838457 mapping	0	0	0	NW_001838457	470804
NW_001838458 mapping	939	8	0.000967	NW_001838458	1243949
NW_001838459 mapping	144	2	0.000204	NW_001838459	1413950
NW_001838460 mapping	0	0	0	NW_001838460	11540
NW_001838461 mapping	3033	27	0.000352	NW_001838461	10560353
NW_001838462 mapping	0	0	0	NW_001838462	5725
NW_001838463 mapping	0	0	0	NW_001838463	5321
NW_001838464 mapping	1851	15	0.000522	NW_001838464	4159595
NW_001838465 mapping	0	0	0	NW_001838465	6226
NW_001838466 mapping	0	0	0	NW_001838466	595963
NW_001838467 mapping	5177	45	0.000243	NW_001838467	26055378
NW_001838468 mapping	1082	8	0.000158	NW_001838468	7515650
NW_001838469 mapping	4068	34	0.000238	NW_001838469	20098677
NW_001838470 mapping	654	6	0.000244	NW_001838470	3333816
NW_001838471 mapping	0	0	0	NW_001838471	52419
NW_001838472 mapping	0	0	0	NW_001838472	228837
NW_001838473 mapping	531	4	0.000295	NW_001838473	2011078
NW_001838474 mapping	0	0	0	NW_001838474	4715
NW_001838475 mapping	0	0	0	NW_001838475	5886
NW_001838476 mapping	708	6	0.000211	NW_001838476	3790315
NW_001838477 mapping	767	7	0.000416	NW_001838477	2423025
NW_001838478 mapping	452	3	0.000538	NW_001838478	840877
NW_001838479 mapping	0	0	0	NW_001838479	119703
NW_001838480 mapping	106	1	9.3e-05	NW_001838480	1161487
NW_001838481 mapping	98	1	0.000723	NW_001838481	125789
NW_001838482 mapping	78	1	0.000699	NW_001838482	111564
NW_001838483 mapping	2313	19	0.000455	NW_001838483	5691259
NW_001838484 mapping	1733	13	0.00019	NW_001838484	9820154
NW_001838485 mapping	0	0	0	NW_001838485	6970
NW_001838486 mapping	0	0	0	NW_001838486	12876
NW_001838487 mapping	0	0	0	NW_001838487	4177
NW_001838488 mapping	0	0	0	NW_001838488	6549
NW_001838489 mapping	1369	12	0.03	NW_001838489	63702
NW_001838490 mapping	0	0	0	NW_001838490	17119
NW_001838491 mapping	3189	36	0.000871	NW_001838491	6034812
NW_001838492 mapping	0	0	0	NW_001838492	207282
NW_001838493 mapping	554	4	0.000637	NW_001838493	937682
NW_001838494 mapping	539	5	0.000367	NW_001838494	1876836
NW_001838495 mapping	0	0	0	NW_001838495	968647
NW_001838496 mapping	1921	16	0.000217	NW_001838496	10606350
NW_001838497 mapping	1028	11	0.000698	NW_001838497	2141294
NW_001838498 mapping	1486	13	0.000357	NW_001838498	5284435
NW_001838499 mapping	0	0	0	NW_001838499	5201
NW_001838500 mapping	0	0	0	NW_001838500	3113
NW_001838501 mapping	939	9	0.00042	NW_001838501	3144491
NW_001838758 mapping	293	2	0.000229	NW_001838758	1278286
NW_001838759 mapping	0	0	0	NW_001838759	365022
NW_001838760 mapping	0	0	0	NW_001838760	208150
NW_001838761 mapping	429	4	0.000625	NW_001838761	886274
NW_001838762 mapping	118	1	0.000436	NW_001838762	293605
NW_001838763 mapping	99	1	0.000214	NW_001838763	486960
NW_001838764 mapping	300	2	0.000209	NW_001838764	1437984
NW_001838765 mapping	1558	12	0.000638	NW_001838765	2797789
NW_001838766 mapping	2180	17	0.000294	NW_001838766	8347242
NW_001838767 mapping	951	7	0.000217	NW_001838767	4807725
NW_001838768 mapping	1193	12	0.000185	NW_001838768	8993619
NW_001838769 mapping	11102	108	0.000263	NW_001838769	57109151
NW_001838770 mapping	0	0	0	NW_001838770	5993
NW_001838771 mapping	0	0	0	NW_001838771	17808
NW_001838772 mapping	0	0	0	NW_001838772	25804
NW_001838773 mapping	0	0	0	NW_001838773	15943
NW_001838774 mapping	0	0	0	NW_001838774	10094
NW_001838775 mapping	0	0	0	NW_001838775	5112
NW_001838776 mapping	0	0	0	NW_001838776	3475
NW_001838777 mapping	0	0	0	NW_001838777	19208
NW_001838778 mapping	0	0	0	NW_001838778	4845
NW_001838779 mapping	0	0	0	NW_001838779	3437
NW_001838780 mapping	0	0	0	NW_001838780	3778
NW_001838781 mapping	0	0	0	NW_001838781	33589
NW_001838782 mapping	0	0	0	NW_001838782	3218
NW_001838783 mapping	0	0	0	NW_001838783	33730
NW_001838784 mapping	0	0	0	NW_001838784	8302
NW_001838785 mapping	342	4	0.000546	NW_001838785	1039712
NW_001838786 mapping	0	0	0	NW_001838786	9422
NW_001838787 mapping	0	0	0	NW_001838787	6234
NW_001838788 mapping	0	0	0	NW_001838788	33256
NW_001838789 mapping	0	0	0	NW_001838789	4537
NW_001838790 mapping	0	0	0	NW_001838790	17762
NW_001838791 mapping	0	0	0	NW_001838791	4223
NW_001838792 mapping	0	0	0	NW_001838792	30160
NW_001838793 mapping	0	0	0	NW_001838793	17956
NW_001838794 mapping	0	0	0	NW_001838794	40002
NW_001838795 mapping	0	0	0	NW_001838795	71996
NW_001838796 mapping	0	0	0	NW_001838796	4039
NW_001838797 mapping	0	0	0	NW_001838797	113491
NW_001838798 mapping	0	0	0	NW_001838798	7236
NW_001838799 mapping	0	0	0	NW_001838799	77227
NW_001838800 mapping	0	0	0	NW_001838800	5950
NW_001838801 mapping	0	0	0	NW_001838801	3912
NW_001838802 mapping	0	0	0	NW_001838802	3820
NW_001838803 mapping	0	0	0	NW_001838803	4611
NW_001838804 mapping	0	0	0	NW_001838804	7015
NW_001838805 mapping	105	2	0.000568	NW_001838805	369904
NW_001838806 mapping	967	7	0.00898	NW_001838806	107815
NW_001838807 mapping	447	3	0.00047	NW_001838807	951222
NW_001838808 mapping	0	0	0	NW_001838808	117737
NW_001838809 mapping	0	0	0	NW_001838809	425264
NW_001838810 mapping	1002	8	0.000954	NW_001838810	1157453
NW_001838811 mapping	0	0	0	NW_001838811	5580
NW_001838812 mapping	0	0	0	NW_001838812	10391
NW_001838813 mapping	0	0	0	NW_001838813	8284
NW_001838814 mapping	0	0	0	NW_001838814	31041
NW_001838815 mapping	0	0	0	NW_001838815	4571
NW_001838816 mapping	0	0	0	NW_001838816	5534
NW_001838817 mapping	0	0	0	NW_001838817	55582
NW_001838818 mapping	2410	22	0.000351	NW_001838818	8817198
NW_001838819 mapping	0	0	0	NW_001838819	3972
NW_001838820 mapping	0	0	0	NW_001838820	6619
NW_001838821 mapping	506	4	0.000453	NW_001838821	1327356
NW_001838822 mapping	602	4	0.000379	NW_001838822	1586669
NW_001838823 mapping	0	0	0	NW_001838823	259547
NW_001838824 mapping	0	0	0	NW_001838824	6705
NW_001838825 mapping	0	0	0	NW_001838825	179703
NW_001838826 mapping	0	0	0	NW_001838826	4858
NW_001838827 mapping	0	0	0	NW_001838827	6932
NW_001838828 mapping	0	0	0	NW_001838828	21929
NW_001838829 mapping	130	2	0.02	NW_001838829	16201
NW_001838830 mapping	0	0	0	NW_001838830	32108
NW_001838831 mapping	0	0	0	NW_001838831	7567
NW_001838832 mapping	0	0	0	NW_001838832	642378
NW_001838833 mapping	0	0	0	NW_001838833	16111
NW_001838834 mapping	0	0	0	NW_001838834	22273
NW_001838835 mapping	0	0	0	NW_001838835	3866
NW_001838836 mapping	0	0	0	NW_001838836	49594
NW_001838837 mapping	0	0	0	NW_001838837	4345
NW_001838838 mapping	0	0	0	NW_001838838	104251
NW_001838839 mapping	0	0	0	NW_001838839	6059
NW_001838840 mapping	520	4	0.00111	NW_001838840	543846
NW_001838841 mapping	477	4	0.00058	NW_001838841	1034991
NW_001838842 mapping	96	1	0.02	NW_001838842	5772
NW_001838843 mapping	0	0	0	NW_001838843	3975
NW_001838844 mapping	0	0	0	NW_001838844	12521
NW_001838845 mapping	0	0	0	NW_001838845	3544
NW_001838846 mapping	0	0	0	NW_001838846	3481
NW_001838847 mapping	999	8	0.000175	NW_001838847	6770479
NW_001838848 mapping	922	14	0.00028	NW_001838848	5768927
NW_001838849 mapping	887	7	0.000248	NW_001838849	3929952
NW_001838850 mapping	0	0	0	NW_001838850	301169
NW_001838851 mapping	0	0	0	NW_001838851	14480
NW_001838852 mapping	0	0	0	NW_001838852	14951
NW_001838853 mapping	0	0	0	NW_001838853	4094
NW_001838854 mapping	0	0	0	NW_001838854	7277
NW_001838855 mapping	0	0	0	NW_001838855	5539
NW_001838856 mapping	0	0	0	NW_001838856	3158
NW_001838857 mapping	0	0	0	NW_001838857	281550
NW_001838858 mapping	0	0	0	NW_001838858	236953
NW_001838859 mapping	4594	56	0.000435	NW_001838859	17647273
NW_001838860 mapping	2400	21	0.000147	NW_001838860	20525979
NW_001838861 mapping	343	3	0.000268	NW_001838861	1687040
NW_001838862 mapping	479	6	0.000298	NW_001838862	2540920
NW_001838863 mapping	7812	68	0.00022	NW_001838863	44081246
NW_001838864 mapping	0	0	0	NW_001838864	276999
NW_001838865 mapping	1684	15	0.000281	NW_001838865	7557636
NW_001838866 mapping	2515	22	0.000586	NW_001838866	5351923
NW_001838867 mapping	735	9	0.000484	NW_001838867	2142460
NW_001838868 mapping	0	0	0	NW_001838868	1368280
NW_001838869 mapping	183	2	0.000404	NW_001838869	651125
NW_001838870 mapping	225	2	8.05e-05	NW_001838870	3727739
NW_001838871 mapping	501	4	0.000609	NW_001838871	965397
NW_001838872 mapping	0	0	0	NW_001838872	45677
NW_001838873 mapping	0	0	0	NW_001838873	899463
NW_001838874 mapping	164	2	0.000289	NW_001838874	1040184
NW_001838875 mapping	0	0	0	NW_001838875	255337
NW_001838652 mapping	4597	36	0.000231	NW_001838652	22415471
NW_001838653 mapping	167	2	0.000252	NW_001838653	1194568
NW_001838654 mapping	0	0	0	NW_001838654	41938
NW_001838655 mapping	0	0	0	NW_001838655	13113
NW_001838656 mapping	0	0	0	NW_001838656	57971
NW_001838657 mapping	0	0	0	NW_001838657	15265
NW_001838658 mapping	0	0	0	NW_001838658	89418
NW_001838659 mapping	176	2	0.00016	NW_001838659	1888521
NW_001838660 mapping	184	2	0.00166	NW_001838660	181976
NW_001838661 mapping	0	0	0	NW_001838661	47283
NW_001838662 mapping	1573	14	0.00651	NW_001838662	316248
NW_001838663 mapping	0	0	0	NW_001838663	295056
NW_001838664 mapping	2235	19	0.000505	NW_001838664	5121961
NW_001838665 mapping	938	9	0.000618	NW_001838665	1998962
NW_001838666 mapping	6313	55	0.000385	NW_001838666	19874876
NW_001838667 mapping	150	1	4.74e-05	NW_001838667	3185676
NW_001838668 mapping	0	0	0	NW_001838668	60396
NW_001838669 mapping	656	5	0.000714	NW_001838669	1055597
NW_001838670 mapping	0	0	0	NW_001838670	123150
NW_001838671 mapping	630	6	0.000571	NW_001838671	1477768
NW_001838672 mapping	0	0	0	NW_001838672	185761
NW_001838673 mapping	0	0	0	NW_001838673	13631
NW_001838674 mapping	0	0	0	NW_001838674	10189
NW_001838675 mapping	0	0	0	NW_001838675	24238
NW_001838676 mapping	0	0	0	NW_001838676	17358
NW_001838677 mapping	0	0	0	NW_001838677	4833
NW_001838678 mapping	0	0	0	NW_001838678	3058
NW_001838679 mapping	0	0	0	NW_001838679	8484
NW_001838680 mapping	0	0	0	NW_001838680	3421
NW_001838681 mapping	0	0	0	NW_001838681	4840
NW_001838682 mapping	0	0	0	NW_001838682	6063
NW_001838683 mapping	0	0	0	NW_001838683	3527
NW_001838684 mapping	0	0	0	NW_001838684	17679
NW_001838685 mapping	0	0	0	NW_001838685	4099
NW_001838686 mapping	0	0	0	NW_001838686	3791
NW_001838687 mapping	0	0	0	NW_001838687	4526
NW_001838688 mapping	0	0	0	NW_001838688	11466
NW_001838689 mapping	0	0	0	NW_001838689	5807
NW_001838690 mapping	0	0	0	NW_001838690	7019
NW_001838691 mapping	0	0	0	NW_001838691	4787
NW_001838692 mapping	0	0	0	NW_001838692	3674
NW_001838693 mapping	302	2	0.03	NW_001838693	10373
NW_001838694 mapping	0	0	0	NW_001838694	3256
NW_001838695 mapping	0	0	0	NW_001838695	3560
NW_001838696 mapping	0	0	0	NW_001838696	14244
NW_001838697 mapping	0	0	0	NW_001838697	7443
NW_001838698 mapping	0	0	0	NW_001838698	11987
NW_001838699 mapping	0	0	0	NW_001838699	3045
NW_001838700 mapping	0	0	0	NW_001838700	22825
NW_001838701 mapping	0	0	0	NW_001838701	3696
NW_001838702 mapping	0	0	0	NW_001838702	3782
NW_001838703 mapping	0	0	0	NW_001838703	315990
NW_001838704 mapping	0	0	0	NW_001838704	4628
NW_001838705 mapping	0	0	0	NW_001838705	13698
NW_001838706 mapping	4628	41	0.000234	NW_001838706	23891590
NW_001838707 mapping	0	0	0	NW_001838707	442253
NW_001838708 mapping	0	0	0	NW_001838708	851714
NW_001838709 mapping	301	2	0.00021	NW_001838709	1435171
NW_001838710 mapping	266	4	0.000431	NW_001838710	1233711
NW_001838711 mapping	0	0	0	NW_001838711	87253
NW_001838712 mapping	0	0	0	NW_001838712	132929
NW_001838713 mapping	0	0	0	NW_001838713	21831
NW_001838714 mapping	319	3	0.000744	NW_001838714	581032
NW_001838715 mapping	302	2	0.000376	NW_001838715	803918
NW_001838716 mapping	437	4	0.000201	NW_001838716	2839954
NW_001838717 mapping	0	0	0	NW_001838717	590481
NW_001838718 mapping	0	0	0	NW_001838718	6192
NW_001838719 mapping	0	0	0	NW_001838719	5131
NW_001838720 mapping	0	0	0	NW_001838720	3591
NW_001838721 mapping	0	0	0	NW_001838721	3614
NW_001838722 mapping	0	0	0	NW_001838722	5140
NW_001838723 mapping	0	0	0	NW_001838723	10578
NW_001838724 mapping	0	0	0	NW_001838724	6350
NW_001838725 mapping	0	0	0	NW_001838725	6403
NW_001838726 mapping	0	0	0	NW_001838726	4083
NW_001838727 mapping	0	0	0	NW_001838727	4254
NW_001838728 mapping	0	0	0	NW_001838728	11445
NW_001838729 mapping	0	0	0	NW_001838729	3938
NW_001838730 mapping	0	0	0	NW_001838730	11265
NW_001838731 mapping	0	0	0	NW_001838731	12450
NW_001838732 mapping	78	1	0.0043	NW_001838732	18128
NW_001838733 mapping	0	0	0	NW_001838733	7444
NW_001838734 mapping	0	0	0	NW_001838734	11947
NW_001838735 mapping	643	5	0.000323	NW_001838735	2346680
NW_001838736 mapping	0	0	0	NW_001838736	5822
NW_001838737 mapping	898	6	0.000618	NW_001838737	1458906
NW_001838738 mapping	0	0	0	NW_001838738	7669
NW_001838739 mapping	0	0	0	NW_001838739	14007
NW_001838740 mapping	224	4	0.000779	NW_001838740	770531
NW_001838741 mapping	0	0	0	NW_001838741	39022
NW_001838742 mapping	0	0	0	NW_001838742	9293
NW_001838743 mapping	0	0	0	NW_001838743	44260
NW_001838744 mapping	0	0	0	NW_001838744	42024
NW_001838745 mapping	6534	52	0.000356	NW_001838745	21026802
NW_001838746 mapping	0	0	0	NW_001838746	4566
NW_001838747 mapping	0	0	0	NW_001838747	924736
NW_001838748 mapping	0	0	0	NW_001838748	11438
NW_001838749 mapping	540	4	0.000703	NW_001838749	841618
NW_001838750 mapping	186	2	0.000373	NW_001838750	739137
NW_001838751 mapping	0	0	0	NW_001838751	898466
NW_001838752 mapping	0	0	0	NW_001838752	4103
NW_001838753 mapping	634	5	0.000269	NW_001838753	2598878
NW_001838754 mapping	0	0	0	NW_001838754	1389410
NW_001838755 mapping	0	0	0	NW_001838755	360611
NW_001838756 mapping	0	0	0	NW_001838756	426650
NW_001838757 mapping	0	0	0	NW_001838757	6613
NW_001838876 mapping	2951	26	0.000341	NW_001838876	10342433
NW_001838877 mapping	9050	81	0.000203	NW_001838877	55925128
NW_001838878 mapping	2637	25	0.000165	NW_001838878	20655341
NW_001838879 mapping	540	4	0.000156	NW_001838879	3863712
NW_001838880 mapping	936	10	0.0003	NW_001838880	4994819
NW_001838881 mapping	3947	35	0.000232	NW_001838881	21888140
NW_001838882 mapping	673	5	0.000114	NW_001838882	6582201
NW_001838883 mapping	835	7	0.000461	NW_001838883	2220653
NW_001838884 mapping	11280	110	0.000239	NW_001838884	64955803
NW_001838885 mapping	428	4	0.000449	NW_001838885	1291867
NW_001838886 mapping	0	0	0	NW_001838886	226974
NW_001838887 mapping	0	0	0	NW_001838887	6697
NW_001838888 mapping	0	0	0	NW_001838888	13181
NW_001838889 mapping	424	4	0.000354	NW_001838889	1691284
NW_001838890 mapping	0	0	0	NW_001838890	515967
NW_001838891 mapping	0	0	0	NW_001838891	4375
NW_001838892 mapping	0	0	0	NW_001838892	4672
NW_001838893 mapping	0	0	0	NW_001838893	6000
NW_001838894 mapping	0	0	0	NW_001838894	4872
NW_001838895 mapping	0	0	0	NW_001838895	1393635
NW_001838896 mapping	647	5	0.000274	NW_001838896	2340079
NW_001838897 mapping	1073	8	0.00052	NW_001838897	2307959
NW_001838898 mapping	327	6	0.000486	NW_001838898	1724960
NW_001838899 mapping	0	0	0	NW_001838899	933215
NW_001838900 mapping	3628	34	0.000208	NW_001838900	22444567
NW_001838901 mapping	843	10	0.000198	NW_001838901	6914347
NW_001838902 mapping	686	7	0.000624	NW_001838902	1541684
NW_001838903 mapping	1558	13	0.000218	NW_001838903	8800796
NW_001838904 mapping	280	3	0.03	NW_001838904	13744
NW_001838905 mapping	0	0	0	NW_001838905	24199
NW_001838906 mapping	0	0	0	NW_001838906	13349
NW_001838907 mapping	0	0	0	NW_001838907	4572
NW_001838908 mapping	0	0	0	NW_001838908	12314
NW_001838909 mapping	0	0	0	NW_001838909	11092
NW_001838910 mapping	0	0	0	NW_001838910	7360
NW_001838911 mapping	0	0	0	NW_001838911	14175
NW_001838912 mapping	365	3	0.00466	NW_001838912	78316
NW_001838913 mapping	989	9	0.000159	NW_001838913	7095704
NW_001838914 mapping	1581	14	0.000127	NW_001838914	15540064
NW_001838915 mapping	6742	79	0.000251	NW_001838915	43867763
NW_001838916 mapping	0	0	0	NW_001838916	14604
NW_001838917 mapping	0	0	0	NW_001838917	14578
NW_001838918 mapping	0	0	0	NW_001838918	4573
NW_001838919 mapping	0	0	0	NW_001838919	12963
NW_001838920 mapping	3688	32	0.000226	NW_001838920	20364230
NW_001838921 mapping	12112	102	0.000289	NW_001838921	50948600
NW_001838922 mapping	250	2	0.00127	NW_001838922	237949
NW_001838923 mapping	76	1	3.72e-05	NW_001838923	2122970
NW_001838924 mapping	202	2	0.000256	NW_001838924	1174760
NW_001838925 mapping	171	2	0.000349	NW_001838925	864578
NW_001838926 mapping	1139	12	0.000488	NW_001838926	3561194
NW_001838927 mapping	1832	15	0.00021	NW_001838927	9770120
NW_001838928 mapping	530	4	0.000156	NW_001838928	3866709
NW_001838929 mapping	3713	28	0.000313	NW_001838929	12799137
NW_001838930 mapping	0	0	0	NW_001838930	62404
NW_001838931 mapping	0	0	0	NW_001838931	15534
NW_001838932 mapping	339	3	0.000312	NW_001838932	1418983
NW_001838933 mapping	1106	11	0.000119	NW_001838933	10735191
NW_001838934 mapping	1925	14	0.00018	NW_001838934	11143904
NW_001838935 mapping	834	8	0.000145	NW_001838935	8263792
NW_001838936 mapping	0	0	0	NW_001838936	5922
NW_001838937 mapping	0	0	0	NW_001838937	5044
NW_001838938 mapping	0	0	0	NW_001838938	9953
NW_001838939 mapping	0	0	0	NW_001838939	6513
NW_001838940 mapping	0	0	0	NW_001838940	8735
NW_001838941 mapping	0	0	0	NW_001838941	12009
NW_001838942 mapping	0	0	0	NW_001838942	13792
NW_001838943 mapping	0	0	0	NW_001838943	6504
NW_001838944 mapping	0	0	0	NW_001838944	5961
NW_001838945 mapping	0	0	0	NW_001838945	4495
NW_001838946 mapping	0	0	0	NW_001838946	3869
NW_001838947 mapping	0	0	0	NW_001838947	6671
NW_001838948 mapping	0	0	0	NW_001838948	6754
NW_001838949 mapping	0	0	0	NW_001838949	15323
NW_001838950 mapping	0	0	0	NW_001838950	4488
NW_001838951 mapping	3755	32	0.000221	NW_001838951	20933881
NW_001838952 mapping	7736	67	0.000204	NW_001838952	47124617
NW_001838953 mapping	5068	42	0.000362	NW_001838953	16305437
NW_001838954 mapping	3076	26	0.000182	NW_001838954	20179980
NW_001838955 mapping	0	0	0	NW_001838955	4932
NW_001838956 mapping	0	0	0	NW_001838956	3882
NW_001838957 mapping	0	0	0	NW_001838957	6241
NW_001838958 mapping	0	0	0	NW_001838958	112573
NW_001838959 mapping	0	0	0	NW_001838959	11592
NW_001838960 mapping	245	2	0.000209	NW_001838960	1419040
NW_001838961 mapping	0	0	0	NW_001838961	41617
NW_001838962 mapping	176	2	0.02	NW_001838962	17903
NW_001838963 mapping	0	0	0	NW_001838963	4494
NW_001838964 mapping	0	0	0	NW_001838964	83109
NW_001838965 mapping	0	0	0	NW_001838965	17554
NW_001838966 mapping	0	0	0	NW_001838966	9107
NW_001838967 mapping	733	6	0.000275	NW_001838967	3248792
NW_001838968 mapping	0	0	0	NW_001838968	122300
NW_001838969 mapping	0	0	0	NW_001838969	56358
NW_001838970 mapping	0	0	0	NW_001838970	13467
NW_001838971 mapping	0	0	0	NW_001838971	23506
NW_001838972 mapping	918	7	0.000297	NW_001838972	3438832
NW_001838973 mapping	3592	31	0.000216	NW_001838973	20334030
NW_001838974 mapping	744	6	0.000336	NW_001838974	2633122
NW_001838975 mapping	299	2	0.00803	NW_001838975	36495
NW_001838976 mapping	0	0	0	NW_001838976	25318
NW_001838977 mapping	0	0	0	NW_001838977	5183
NW_001838978 mapping	0	0	0	NW_001838978	22063
NW_001838979 mapping	0	0	0	NW_001838979	15817
NW_001838980 mapping	2783	30	0.000309	NW_001838980	12803341
NW_001838981 mapping	3743	30	0.000245	NW_001838981	17736765
NW_001838982 mapping	132	2	0.05	NW_001838982	4934
NW_001838983 mapping	0	0	0	NW_001838983	515533
NW_001838984 mapping	1898	15	0.000704	NW_001838984	3180744
NW_001838985 mapping	1117	8	0.000254	NW_001838985	4726999
NW_001838986 mapping	305	3	0.000213	NW_001838986	2125091
NW_001838987 mapping	5122	47	0.000271	NW_001838987	25130961
NW_001838988 mapping	1347	13	0.000163	NW_001838988	10950630
NW_001838989 mapping	0	0	0	NW_001838989	4006
NW_001838990 mapping	7950	82	0.000226	NW_001838990	51215202
NW_001838991 mapping	853	8	0.000323	NW_001838991	3386326
NW_001838992 mapping	785	8	0.000196	NW_001838992	5661805
NW_001838993 mapping	0	0	0	NW_001838993	1298002
NW_001838994 mapping	224	2	0.000175	NW_001838994	1724697
NW_001838995 mapping	0	0	0	NW_001838995	547739
NW_001838996 mapping	136	1	0.000197	NW_001838996	691607
NW_001838997 mapping	0	0	0	NW_001838997	197655
NW_001838998 mapping	746	5	0.000132	NW_001838998	5668350
NW_001838999 mapping	0	0	0	NW_001838999	7244
NW_001839000 mapping	0	0	0	NW_001839000	4119
NW_001839001 mapping	0	0	0	NW_001839001	14889
NW_001839002 mapping	84	1	0.000318	NW_001839002	263918
NW_001839003 mapping	5093	46	0.000197	NW_001839003	33027203
NW_001839004 mapping	739	7	0.000119	NW_001839004	8104233
NW_001839005 mapping	0	0	0	NW_001839005	830693
NW_001839006 mapping	197	2	0.000141	NW_001839006	2134514
NW_001839007 mapping	1497	12	0.000339	NW_001839007	5329082
NW_001839008 mapping	0	0	0	NW_001839008	4532
NW_001839009 mapping	0	0	0	NW_001839009	16671
NW_001839010 mapping	414	3	0.000414	NW_001839010	1091057
NW_001839011 mapping	0	0	0	NW_001839011	5770
NW_001839012 mapping	0	0	0	NW_001839012	3191
NW_001839013 mapping	0	0	0	NW_001839013	4086
NW_001839014 mapping	0	0	0	NW_001839014	9638
NW_001839015 mapping	0	0	0	NW_001839015	12220
NW_001839016 mapping	0	0	0	NW_001839016	6106
NW_001839017 mapping	151	1	0.000143	NW_001839017	1054764
NW_001839018 mapping	0	0	0	NW_001839018	240985
NW_001839019 mapping	0	0	0	NW_001839019	5341
NW_001839020 mapping	0	0	0	NW_001839020	6676
NW_001839021 mapping	0	0	0	NW_001839021	9112
NW_001839022 mapping	0	0	0	NW_001839022	6984
NW_001839023 mapping	146	1	0.000467	NW_001839023	312589
NW_001839024 mapping	111	1	0.000422	NW_001839024	262983
NW_001839025 mapping	744	6	0.00107	NW_001839025	773119
NW_001839026 mapping	0	0	0	NW_001839026	63521
NW_001839027 mapping	0	0	0	NW_001839027	5094
NW_001839028 mapping	0	0	0	NW_001839028	3281
NW_001839029 mapping	0	0	0	NW_001839029	79030
NW_001839030 mapping	0	0	0	NW_001839030	4488
NW_001839031 mapping	0	0	0	NW_001839031	15992
NW_001839032 mapping	0	0	0	NW_001839032	8390
NW_001839033 mapping	0	0	0	NW_001839033	27919
NW_001839034 mapping	151	1	0.000114	NW_001839034	1337956
NW_001839035 mapping	0	0	0	NW_001839035	5678
NW_001839036 mapping	0	0	0	NW_001839036	316281
NW_001839037 mapping	0	0	0	NW_001839037	79502
NW_001839038 mapping	83	1	4.94e-05	NW_001839038	1761780
NW_001839039 mapping	2278	20	0.00041	NW_001839039	6933726
NW_001839040 mapping	0	0	0	NW_001839040	5839
NW_001839041 mapping	0	0	0	NW_001839041	5620
NW_001839042 mapping	0	0	0	NW_001839042	3467
NW_001839043 mapping	0	0	0	NW_001839043	87571
NW_001839044 mapping	0	0	0	NW_001839044	8934
NW_001839045 mapping	0	0	0	NW_001839045	18067
NW_001839046 mapping	0	0	0	NW_001839046	3000
NW_001839047 mapping	0	0	0	NW_001839047	977451
NW_001839048 mapping	0	0	0	NW_001839048	10326
NW_001839049 mapping	0	0	0	NW_001839049	3771
NW_001839050 mapping	0	0	0	NW_001839050	17140
NW_001839051 mapping	0	0	0	NW_001839051	4840
NW_001839052 mapping	0	0	0	NW_001839052	13841
NW_001839053 mapping	0	0	0	NW_001839053	5013
NW_001839054 mapping	0	0	0	NW_001839054	63216
NW_001839055 mapping	0	0	0	NW_001839055	12491
NW_001839056 mapping	0	0	0	NW_001839056	13940
NW_001839057 mapping	0	0	0	NW_001839057	13670
NW_001839058 mapping	0	0	0	NW_001839058	16731
NW_001839059 mapping	0	0	0	NW_001839059	5274
NW_001839060 mapping	0	0	0	NW_001839060	3344
NW_001839061 mapping	0	0	0	NW_001839061	7804
NW_001839062 mapping	0	0	0	NW_001839062	6840
NW_001839063 mapping	703	7	0.000142	NW_001839063	6489769
NW_001839064 mapping	3782	35	0.00031	NW_001839064	15597688
NW_001839065 mapping	380	3	0.000266	NW_001839065	1702434
NW_001839066 mapping	0	0	0	NW_001839066	23915
NW_001839067 mapping	636	6	0.000584	NW_001839067	1526694
NW_001839068 mapping	0	0	0	NW_001839068	3904
NW_001839069 mapping	0	0	0	NW_001839069	5186
NW_001839070 mapping	0	0	0	NW_001839070	4116
NW_001839071 mapping	3270	31	0.000147	NW_001839071	28934855
NW_001839072 mapping	1773	15	0.000261	NW_001839072	8044834
NW_001839073 mapping	1605	13	0.000446	NW_001839073	3923420
NW_001839074 mapping	0	0	0	NW_001839074	80034
NW_001839075 mapping	0	0	0	NW_001839075	3689
NW_001839076 mapping	0	0	0	NW_001839076	8025
NW_001839077 mapping	0	0	0	NW_001839077	404304
NW_001839078 mapping	854	8	0.000209	NW_001839078	5571851
NW_001839079 mapping	0	0	0	NW_001839079	4400
NW_001839080 mapping	0	0	0	NW_001839080	11132
NW_001839081 mapping	0	0	0	NW_001839081	3961
NW_001839082 mapping	0	0	0	NW_001839082	3504
NW_001839083 mapping	0	0	0	NW_001839083	17548
NW_001839084 mapping	0	0	0	NW_001839084	4326
NW_001839085 mapping	0	0	0	NW_001839085	5641
NW_001839086 mapping	0	0	0	NW_001839086	4410
NW_001839087 mapping	0	0	0	NW_001839087	4089
NW_001839088 mapping	414	9	0.000338	NW_001839088	2560471
NW_001839089 mapping	0	0	0	NW_001839089	13064
NW_001839090 mapping	0	0	0	NW_001839090	908075
NW_001839091 mapping	0	0	0	NW_001839091	4412
NW_001839092 mapping	0	0	0	NW_001839092	4018
NW_001839093 mapping	0	0	0	NW_001839093	14163
NW_001839094 mapping	0	0	0	NW_001839094	6364
NW_001839095 mapping	0	0	0	NW_001839095	267278
NW_001839096 mapping	0	0	0	NW_001839096	40859
NW_001839097 mapping	0	0	0	NW_001839097	7032
NW_001839098 mapping	0	0	0	NW_001839098	532073
NW_001839099 mapping	178	2	0.000411	NW_001839099	732180
NW_001839100 mapping	1167	11	0.000387	NW_001839100	4027619
NW_001839101 mapping	0	0	0	NW_001839101	1113384
NW_001839102 mapping	298	2	0.000336	NW_001839102	887171
NW_001839103 mapping	0	0	0	NW_001839103	6239
NW_001839104 mapping	0	0	0	NW_001839104	5656
NW_001839105 mapping	0	0	0	NW_001839105	6056
NW_001839106 mapping	0	0	0	NW_001839106	3273
NW_001839107 mapping	0	0	0	NW_001839107	16240
NW_001839108 mapping	0	0	0	NW_001839108	84272
NW_001839109 mapping	1511	12	0.000375	NW_001839109	4715618
NW_001839110 mapping	0	0	0	NW_001839110	59935
NW_001839111 mapping	0	0	0	NW_001839111	11529
NW_001839112 mapping	0	0	0	NW_001839112	4097
NW_001839113 mapping	0	0	0	NW_001839113	16627
NW_001839114 mapping	0	0	0	NW_001839114	7085
NW_001839115 mapping	0	0	0	NW_001839115	4244
NW_001839116 mapping	0	0	0	NW_001839116	3827
NW_001839117 mapping	0	0	0	NW_001839117	9065
NW_001839118 mapping	0	0	0	NW_001839118	11974
NW_001839119 mapping	0	0	0	NW_001839119	7730
NW_001839120 mapping	0	0	0	NW_001839120	6514
NW_001839121 mapping	0	0	0	NW_001839121	4871
NW_001839122 mapping	248	5	0.000127	NW_001839122	4000776
NW_001839123 mapping	0	0	0	NW_001839123	3040
NW_001839124 mapping	0	0	0	NW_001839124	4231
NW_001839125 mapping	0	0	0	NW_001839125	3949
NW_001839126 mapping	1428	13	0.000198	NW_001839126	9166896
NW_001839127 mapping	1260	11	0.000195	NW_001839127	8055334
NW_001839128 mapping	2570	21	0.000343	NW_001839128	9088672
NW_001839129 mapping	620	6	0.000466	NW_001839129	1900360
NW_001839130 mapping	882	8	0.000373	NW_001839130	3128848
NW_001839131 mapping	412	4	0.000475	NW_001839131	1260619
NW_001839132 mapping	7887	70	0.000327	NW_001839132	30141836
NW_001839133 mapping	1703	14	0.000254	NW_001839133	8307024
NW_001839134 mapping	0	0	0	NW_001839134	4954
NW_001839135 mapping	0	0	0	NW_001839135	3030
NW_001839136 mapping	9498	80	0.000257	NW_001839136	44702525
NW_001839137 mapping	0	0	0	NW_001839137	468300
NW_001839138 mapping	991	11	0.000431	NW_001839138	3560732
NW_001839139 mapping	724	6	0.000212	NW_001839139	4277699
NW_001839140 mapping	774	6	0.000322	NW_001839140	2728795
NW_001839141 mapping	104	1	8.56e-05	NW_001839141	1167644
NW_001839142 mapping	541	4	0.000245	NW_001839142	2453829
NW_001839143 mapping	0	0	0	NW_001839143	3734
NW_001839144 mapping	0	0	0	NW_001839144	20805
NW_001839145 mapping	0	0	0	NW_001839145	13303
NW_001839146 mapping	0	0	0	NW_001839146	22561
NW_001839147 mapping	0	0	0	NW_001839147	23196
NW_001839148 mapping	0	0	0	NW_001839148	42901
NW_001839149 mapping	6676	67	0.000246	NW_001839149	35741120
NW_001839150 mapping	0	0	0	NW_001839150	57620
NW_001839151 mapping	588	6	0.000322	NW_001839151	2813058
NW_001839152 mapping	0	0	0	NW_001839152	6099
NW_001839153 mapping	0	0	0	NW_001839153	10222
NW_001839154 mapping	0	0	0	NW_001839154	7759
NW_001839155 mapping	0	0	0	NW_001839155	12154
NW_001839156 mapping	0	0	0	NW_001839156	14978
NW_001839157 mapping	0	0	0	NW_001839157	4103
NW_001839158 mapping	0	0	0	NW_001839158	4677
NW_001839159 mapping	0	0	0	NW_001839159	10332
NW_001839160 mapping	150	1	0.000656	NW_001839160	228533
NW_001839161 mapping	0	0	0	NW_001839161	10727
NW_001839162 mapping	0	0	0	NW_001839162	14459
NW_001839163 mapping	0	0	0	NW_001839163	3562
NW_001839164 mapping	0	0	0	NW_001839164	4918
NW_001839165 mapping	0	0	0	NW_001839165	5421
NW_001839166 mapping	0	0	0	NW_001839166	5235
NW_001839167 mapping	0	0	0	NW_001839167	16429
NW_001839168 mapping	0	0	0	NW_001839168	14673
NW_001839169 mapping	0	0	0	NW_001839169	12671
NW_001839170 mapping	0	0	0	NW_001839170	16994
NW_001839171 mapping	0	0	0	NW_001839171	4415
NW_001839172 mapping	0	0	0	NW_001839172	4193
NW_001839173 mapping	0	0	0	NW_001839173	31066
NW_001839174 mapping	0	0	0	NW_001839174	5059
NW_001839175 mapping	0	0	0	NW_001839175	14749
NW_001839176 mapping	0	0	0	NW_001839176	35916
NW_001839177 mapping	0	0	0	NW_001839177	9147
NW_001839178 mapping	301	2	0.00105	NW_001839178	287587
NW_001839179 mapping	0	0	0	NW_001839179	4534
NW_001839180 mapping	0	0	0	NW_001839180	57630
NW_001839181 mapping	843	7	0.00259	NW_001839181	367065
NW_001839182 mapping	0	0	0	NW_001839182	3560
NW_001839183 mapping	0	0	0	NW_001839183	20686
NW_001839184 mapping	0	0	0	NW_001839184	40186
NW_001839185 mapping	0	0	0	NW_001839185	5858
NW_001839186 mapping	0	0	0	NW_001839186	3653
NW_001839187 mapping	0	0	0	NW_001839187	15135
NW_001839188 mapping	0	0	0	NW_001839188	4354
NW_001839189 mapping	471	4	0.00936	NW_001839189	62726
NW_001839190 mapping	0	0	0	NW_001839190	6481
NW_001839191 mapping	0	0	0	NW_001839191	9671
NW_001839192 mapping	0	0	0	NW_001839192	9352
NW_001839193 mapping	0	0	0	NW_001839193	5009
NW_001839194 mapping	0	0	0	NW_001839194	4710
NW_001839195 mapping	0	0	0	NW_001839195	7923
NW_001839196 mapping	0	0	0	NW_001839196	9698
NW_001839197 mapping	0	0	0	NW_001839197	8340
NW_001839198 mapping	0	0	0	NW_001839198	8995
NW_001839199 mapping	0	0	0	NW_001839199	4495
NW_001839200 mapping	0	0	0	NW_001839200	25124
NW_001839201 mapping	0	0	0	NW_001839201	13469
NW_001839202 mapping	0	0	0	NW_001839202	9470
NW_001839203 mapping	0	0	0	NW_001839203	6538
NW_001839204 mapping	0	0	0	NW_001839204	3968
NW_001839205 mapping	0	0	0	NW_001839205	4599
NW_001839206 mapping	0	0	0	NW_001839206	225861
NW_001839207 mapping	1039	10	0.01	NW_001839207	148237
NW_001839208 mapping	0	0	0	NW_001839208	10387
NW_001839209 mapping	283	2	0.02	NW_001839209	12012
NW_001839210 mapping	0	0	0	NW_001839210	18561
NW_001839211 mapping	0	0	0	NW_001839211	3022
NW_001839212 mapping	0	0	0	NW_001839212	3902
NW_001839213 mapping	0	0	0	NW_001839213	4228
NW_001839214 mapping	0	0	0	NW_001839214	14748
NW_001839215 mapping	0	0	0	NW_001839215	14175
NW_001839216 mapping	264	2	0.01	NW_001839216	28170
NW_001839217 mapping	0	0	0	NW_001839217	26303
NW_001839218 mapping	0	0	0	NW_001839218	3696
NW_001839219 mapping	0	0	0	NW_001839219	28192
NW_001839220 mapping	0	0	0	NW_001839220	21564
NW_001839221 mapping	3703	34	0.000272	NW_001839221	17664250
NW_001839222 mapping	340	4	0.000305	NW_001839222	1815027
NW_001839223 mapping	0	0	0	NW_001839223	814651
NW_001839224 mapping	494	6	0.00299	NW_001839224	299029
NW_001839225 mapping	0	0	0	NW_001839225	397094
NW_001839226 mapping	0	0	0	NW_001839226	355781
NW_001839227 mapping	0	0	0	NW_001839227	151273
NW_001839228 mapping	191	2	0.000163	NW_001839228	1826284
NW_001839229 mapping	200	2	0.000157	NW_001839229	1904418
NW_001839230 mapping	0	0	0	NW_001839230	694078
NW_001839231 mapping	0	0	0	NW_001839231	26757
NW_001839232 mapping	0	0	0	NW_001839232	11942
NW_001839233 mapping	0	0	0	NW_001839233	5149
NW_001839234 mapping	0	0	0	NW_001839234	4441
NW_001839235 mapping	543	4	0.000212	NW_001839235	2566185
NW_001839236 mapping	5895	50	0.000352	NW_001839236	20013418
NW_001839237 mapping	1152	11	0.000317	NW_001839237	4804840
NW_001839238 mapping	0	0	0	NW_001839238	87812
NW_001839239 mapping	1577	15	0.000241	NW_001839239	8434505
NW_001839240 mapping	391	3	0.00024	NW_001839240	1626588
NW_001839241 mapping	0	0	0	NW_001839241	1620028
NW_001839242 mapping	84	2	0.000268	NW_001839242	586740
NW_001839243 mapping	122	1	0.000603	NW_001839243	209014
NW_001839244 mapping	612	8	0.000603	NW_001839244	1913022
NW_001839245 mapping	208	2	0.000155	NW_001839245	1896136
NW_001842356 mapping	625	5	0.000486	NW_001842356	1395800
NW_001842357 mapping	563	5	0.000239	NW_001842357	2920221
NW_001842358 mapping	0	0	0	NW_001842358	5173
NW_001842359 mapping	108	1	5.83e-05	NW_001842359	1887445
NW_001842360 mapping	6565	54	0.000269	NW_001842360	28681338
NW_001842361 mapping	2898	25	0.000457	NW_001842361	7823426
NW_001842362 mapping	504	4	0.000185	NW_001842362	3236090
NW_001842363 mapping	960	8	0.00135	NW_001842363	885034
NW_001842364 mapping	212	2	0.000477	NW_001842364	631347
NW_001842365 mapping	151	1	8.42e-05	NW_001842365	1792326
NW_001842366 mapping	0	0	0	NW_001842366	96284
NW_001842367 mapping	0	0	0	NW_001842367	8283
NW_001842368 mapping	290	2	0.000556	NW_001842368	521362
NW_001842369 mapping	141	2	0.000296	NW_001842369	945794
NW_001842370 mapping	512	4	0.000136	NW_001842370	3952496
NW_001842371 mapping	300	2	0.000368	NW_001842371	816105
NW_001842372 mapping	1222	10	0.00209	NW_001842372	696161
NW_001842373 mapping	2519	21	0.000351	NW_001842373	8417155
NW_001842374 mapping	0	0	0	NW_001842374	1121550
NW_001842375 mapping	1598	11	0.000367	NW_001842375	4452835
NW_001842376 mapping	0	0	0	NW_001842376	815950
NW_001842377 mapping	232	2	0.000243	NW_001842377	1228011
NW_001842378 mapping	459	5	0.000324	NW_001842378	2178810
NW_001842379 mapping	234	2	0.000129	NW_001842379	2195817
NW_001842380 mapping	970	8	0.000225	NW_001842380	5333463
NW_001842381 mapping	0	0	0	NW_001842381	4504
NW_001842382 mapping	0	0	0	NW_001842382	11579
NW_001842383 mapping	0	0	0	NW_001842383	23413
NW_001842384 mapping	0	0	0	NW_001842384	11164
NW_001842385 mapping	0	0	0	NW_001842385	12358
NW_001842386 mapping	889	8	0.000137	NW_001842386	7934467
NW_001842387 mapping	170	2	0.000236	NW_001842387	1222876
NW_001842388 mapping	0	0	0	NW_001842388	1085663
NW_001842389 mapping	0	0	0	NW_001842389	612322
NW_001842390 mapping	270	2	0.000141	NW_001842390	2145153
NW_001842391 mapping	602	4	0.000237	NW_001842391	2536695
NW_001842392 mapping	2150	22	0.000572	NW_001842392	5508658
NW_001842393 mapping	264	2	0.000217	NW_001842393	1391518
NW_001842394 mapping	0	0	0	NW_001842394	682782
NW_001842395 mapping	298	2	8.65e-05	NW_001842395	3445284
NW_001842396 mapping	226	2	0.00054	NW_001842396	535338
NW_001842397 mapping	652	5	0.000164	NW_001842397	4582674
NW_001842398 mapping	1255	10	0.000249	NW_001842398	5876486
NW_001842399 mapping	0	0	0	NW_001842399	10928
NW_001842400 mapping	584	4	0.000148	NW_001842400	3968301
NW_001842401 mapping	173	2	0.000533	NW_001842401	566354
NW_001842402 mapping	0	0	0	NW_001842402	4418
NW_001842403 mapping	0	0	0	NW_001842403	22134
NW_001842404 mapping	0	0	0	NW_001842404	966538
NW_001842405 mapping	587	4	0.000152	NW_001842405	3857110
NW_001842406 mapping	175	2	0.000494	NW_001842406	607037
NW_001842407 mapping	0	0	0	NW_001842407	118316
NW_001842408 mapping	0	0	0	NW_001842408	4482
NW_001842409 mapping	120	1	4.67e-05	NW_001842409	2504918
NW_001842410 mapping	0	0	0	NW_001842410	229202
NW_001842411 mapping	724	6	0.000229	NW_001842411	3688107
NW_001842412 mapping	251	2	0.000193	NW_001842412	1465786
NW_001842413 mapping	0	0	0	NW_001842413	264971
NW_001842414 mapping	214	2	7.7e-05	NW_001842414	2752443
NW_001842415 mapping	0	0	0	NW_001842415	376389
NW_001842416 mapping	0	0	0	NW_001842416	212054
NW_001842417 mapping	0	0	0	NW_001842417	12837
NW_001842418 mapping	0	0	0	NW_001842418	11239
NW_001842419 mapping	669	5	0.000717	NW_001842419	1048678
NW_001842420 mapping	0	0	0	NW_001842420	869535
NW_001842421 mapping	158	2	0.000595	NW_001842421	503779
NW_001842422 mapping	325	3	9.36e-05	NW_001842422	3942718
NW_001842423 mapping	0	0	0	NW_001842423	13254
NW_001842424 mapping	0	0	0	NW_001842424	21050
NW_001842425 mapping	0	0	0	NW_001842425	957282
NW_001842426 mapping	0	0	0	NW_001842426	10895
NW_001842427 mapping	0	0	0	NW_001842427	1540674
NW_001842428 mapping	0	0	0	NW_001842428	227860
NW_001842429 mapping	920	12	0.00216	NW_001842429	716346
NW_001842430 mapping	0	0	0	NW_001842430	23030
NW_001842431 mapping	201	2	0.00412	NW_001842431	73281
NW_001842432 mapping	2478	54	0.01	NW_001842432	530963
NW_001842433 mapping	0	0	0	NW_001842433	4702
NW_001842434 mapping	1905	24	0.00969	NW_001842434	360847
NW_001842435 mapping	217	2	9.23e-05	NW_001842435	2349977
NW_001842436 mapping	0	0	0	NW_001842436	4222
NW_001842437 mapping	0	0	0	NW_001842437	253267
NW_001842438 mapping	76	1	6.44e-05	NW_001842438	1195988
NW_001842439 mapping	0	0	0	NW_001842439	799342
NW_001842440 mapping	109	1	0.00011	NW_001842440	1036127
NW_001842441 mapping	0	0	0	NW_001842441	366498
NW_001842442 mapping	0	0	0	NW_001842442	81823
NW_001842443 mapping	0	0	0	NW_001842443	1556838
NW_001842444 mapping	0	0	0	NW_001842444	12598
NW_001842445 mapping	0	0	0	NW_001842445	4309
NW_001842446 mapping	0	0	0	NW_001842446	1156088
NW_001842447 mapping	0	0	0	NW_001842447	216332
NW_001842448 mapping	0	0	0	NW_001842448	65884
NW_001842449 mapping	0	0	0	NW_001842449	3672
NW_001842450 mapping	0	0	0	NW_001842450	290548
NW_001842451 mapping	0	0	0	NW_001842451	45506
NW_001842452 mapping	0	0	0	NW_001842452	13830
NW_001842453 mapping	0	0	0	NW_001842453	130452
NW_001842454 mapping	0	0	0	NW_001842454	137822
NW_001842455 mapping	192	2	0.000772	NW_001842455	389706
NW_001842456 mapping	0	0	0	NW_001842456	49702
NW_001842457 mapping	0	0	0	NW_001842457	195528
NW_001842458 mapping	0	0	0	NW_001842458	516821
NW_001842459 mapping	0	0	0	NW_001842459	17524
PropionibacteriumAcnes-NC_006085 mapping	52079	558	0.03	PropionibacteriumAcnes-NC_006085	2560265
MicrococcusLeteus-NC_012803 mapping	8537	332	0.02	MicrococcusLeteus-NC_012803	2501097
RalstoniaEutrophaChromosome1-NC_008313 mapping	3606	49	0.00125	RalstoniaEutrophaChromosome1-NC_008313	4052032
RalstoniaEutrophaChromosome2-NC_008314 mapping	2139	25	0.000928	RalstoniaEutrophaChromosome2-NC_008314	2912490
RhodococcusEqui-NC_014659 mapping	11559	262	0.00609	RhodococcusEqui-NC_014659	5043170
CupriavidusMetallidurans-NC_007973 mapping	6227	101	0.00267	CupriavidusMetallidurans-NC_007973	3928089
CupriavidusMetallidurans-Megaplasmid-NC_007974 mapping	1771	23	0.000948	CupriavidusMetallidurans-Megaplasmid-NC_007974	2580084
CupriavidusNecator-Chromosome2-NC_015723 mapping	1822	23	0.000912	CupriavidusNecator-Chromosome2-NC_015723	2684606
CupriavidusNecator-Chromosome1-NC_015726 mapping	4667	54	0.00143	CupriavidusNecator-Chromosome1-NC_015726	3872936
CupriavidusNecator-Plasmid-NC_015727 mapping	75	5	0.000235	CupriavidusNecator-Plasmid-NC_015727	1499175
CupriavidusTaiwanensis-Chromosome1-NC_010528 mapping	5713	69	0.00234	CupriavidusTaiwanensis-Chromosome1-NC_010528	3416911
CupriavidusTaiwanensis-Chromosome2-NC_010530 mapping	2519	32	0.00134	CupriavidusTaiwanensis-Chromosome2-NC_010530	2502411
DelftiaAcidovorans-NC_010002 mapping	16069	298	0.00486	DelftiaAcidovorans-NC_010002	6767514
